# Supplementary material for: Mental workload assessment by monitoring brain, heart, and eye with six biomedical modalities during six cognitive tasks
Source: Front Neuroergon. 2024 Mar 12;5:1345507. doi: 10.3389/fnrgo.2024.1345507 (PMC10963413; doi:10.3389/fnrgo.2024.1345507)
Supplement: Supplementary file 1 [file Table_1.XLSX]

## Sheet: Sheet1
Task	Modality	Measure	Factor	Fratio	NumDF	DenomDF	pvalue	Part. Eta2
Risk	Performance	RSK_SucClick	Session	0.8329	2	382.7	0.435569	0.00433389
Risk	Performance	RSK_SucClick	Cond	332.328	1	380.3	0	0.466341
Risk	Performance	RSK_SucClick	Session*Cond	1.2914	2	380.3	0.276084	0.00674567
Risk	Performance	RSK_Clicks	Session	1.821	2	381.7	0.163259	0.00945134
Risk	Performance	RSK_Clicks	Cond	291.27	1	380.2	0	0.43378
Risk	Performance	RSK_Clicks	Session*Cond	2.5326	2	380.2	0.080793	0.0131473
Risk	Performance	RSK_Earnings	Session	0.5046	2	326.2	0.604223	0.00308427
Risk	Performance	RSK_Earnings	Cond	22.0951	1	323.1	4e-06	0.0640076
Risk	Performance	RSK_Earnings	Session*Cond	0.3757	2	323.9	0.687133	0.00231448
Risk	Performance	RSK_Crashed	Session	1.3562	2	353.1	0.258976	0.00762312
Risk	Performance	RSK_Crashed	Cond	48.5924	1	351.9	0	0.121332
Risk	Performance	RSK_Crashed	Session*Cond	1.0686	2	349.1	0.344616	0.00608478
Risk	Performance	RSK_meanRT	Session	17.573	2	380.5	0	0.0845575
Risk	Performance	RSK_meanRT	Cond	10.3079	1	379.6	0.001437	0.0264368
Risk	Performance	RSK_meanRT	Session*Cond	0.0664	2	379.6	0.935767	0.00034972
Risk	Performance	RSK_stdRT	Session	0.7523	2	380.4	0.471992	0.00393973
Risk	Performance	RSK_stdRT	Cond	0.2718	1	379.5	0.602429	0.000715693
Risk	Performance	RSK_stdRT	Session*Cond	0.2791	2	379.5	0.756649	0.00146872
Risk	ECG	ECG_heartRate	Session	4.4976	2	316.7	0.011857	0.0276185
Risk	ECG	ECG_heartRate	Cond	0.7083	1	313.9	0.400649	0.00225137
Risk	ECG	ECG_heartRate	Session*Cond	0.0478	2	313.9	0.953316	0.000304463
Risk	ECG	ECG_sdISI	Session	1.0266	2	320.9	0.359411	0.00635758
Risk	ECG	ECG_sdISI	Cond	0.0511	1	313.9	0.821251	0.000162764
Risk	ECG	ECG_sdISI	Session*Cond	0.0561	2	313.9	0.94548	0.000357311
Risk	ECG	ECG_rmsISI	Session	2.611	2	315.5	0.075051	0.016282
Risk	ECG	ECG_rmsISI	Cond	1.1705	1	314	0.280134	0.00371386
Risk	ECG	ECG_rmsISI	Session*Cond	0.0285	2	314	0.971912	0.000181496
Risk	ECG	ECG_LFabs	Session	9.2918	2	315.7	0.00012	0.0555923
Risk	ECG	ECG_LFabs	Cond	0.1103	1	314	0.740032	0.000351151
Risk	ECG	ECG_LFabs	Session*Cond	0.8232	2	314	0.439978	0.00521596
Risk	ECG	ECG_HFabs	Session	7.4675	2	4	0.044626	0.788751
Risk	ECG	ECG_HFabs	Cond	0.5857	1	4	0.486764	0.127723
Risk	ECG	ECG_HFabs	Session*Cond	0.9185	2	4	0.469607	0.314716
Risk	ECG	ECG_LFrel	Session	3.5938	2	4	0.127833	0.642461
Risk	ECG	ECG_LFrel	Cond	0.7376	1	4	0.438843	0.155691
Risk	ECG	ECG_LFrel	Session*Cond	0.7835	2	4	0.516287	0.28148
Risk	ECG	ECG_HFrel	Session	3.5938	2	4	0.127833	0.642461
Risk	ECG	ECG_HFrel	Cond	0.7376	1	4	0.438843	0.155691
Risk	ECG	ECG_HFrel	Session*Cond	0.7835	2	4	0.516287	0.28148
Risk	ECG	ECG_LFHFratio	Session	2.0152	2	319.4	0.134985	0.0124614
Risk	ECG	ECG_LFHFratio	Cond	0.0061	1	313.8	0.937903	1.94388e-05
Risk	ECG	ECG_LFHFratio	Session*Cond	0.4794	2	313.8	0.619605	0.00304614
Risk	EOG	EOG_vPeak	Session	9.25	2	4	0.031605	0.822222
Risk	EOG	EOG_vPeak	Cond	1.0613	1	4	0.361142	0.209689
Risk	EOG	EOG_vPeak	Session*Cond	0.3849	2	4	0.703258	0.16139
Risk	EOG	EOG_Duration	Session	1.3323	2	323.8	0.265319	0.00816199
Risk	EOG	EOG_Duration	Cond	0.066	1	311.8	0.797396	0.000211629
Risk	EOG	EOG_Duration	Session*Cond	0.025	2	311.9	0.975325	0.000160282
Risk	EOG	EOG_Amplitude	Session	3.857	2	315.2	0.022135	0.0238887
Risk	EOG	EOG_Amplitude	Cond	0.3479	1	311.3	0.555756	0.00111632
Risk	EOG	EOG_Amplitude	Session*Cond	0.0938	2	311.3	0.910501	0.000602271
Risk	PPG	PPG_heartRate	Session	3.1496	2	317	0.044212	0.0194841
Risk	PPG	PPG_heartRate	Cond	0.2114	1	314	0.645973	0.000672795
Risk	PPG	PPG_heartRate	Session*Cond	0.3592	2	314	0.698521	0.00228268
Risk	PPG	PPG_aveWidth	Session	3.476	2	319.1	0.032106	0.0213218
Risk	PPG	PPG_aveWidth	Cond	0.0427	1	314.2	0.836396	0.000135882
Risk	PPG	PPG_aveWidth	Session*Cond	0.0095	2	314.2	0.990503	6.04674e-05
Risk	PPG	PPG_avePeak	Session	17.7214	2	317.2	0	0.100506
Risk	PPG	PPG_avePeak	Cond	0.1383	1	313.8	0.710258	0.000440532
Risk	PPG	PPG_avePeak	Session*Cond	0.0284	2	313.8	0.97198	0.000180974
Risk	PPG	PPG_sdISI	Session	10.3298	2	325.3	4.5e-05	0.0597168
Risk	PPG	PPG_sdISI	Cond	0.0001	1	314.9	0.991384	3.17561e-07
Risk	PPG	PPG_sdISI	Session*Cond	0.1464	2	314.9	0.863898	0.000928955
Risk	PPG	PPG_rmsISI	Session	5.9221	2	319.7	0.002982	0.0357243
Risk	PPG	PPG_rmsISI	Cond	0.186	1	314.3	0.666527	0.000591441
Risk	PPG	PPG_rmsISI	Session*Cond	0.2475	2	314.3	0.780891	0.00157245
Risk	PPG	PPG_LFabs	Session	0	2	4	1	0
Risk	PPG	PPG_LFabs	Cond	0	1	4	1	0
Risk	PPG	PPG_LFabs	Session*Cond	0	2	4	1	0
Risk	PPG	PPG_HFabs	Session	13.0248	2	4	0.017719	0.866887
Risk	PPG	PPG_HFabs	Cond	0.1381	1	4	0.728982	0.0333728
Risk	PPG	PPG_HFabs	Session*Cond	0.0279	2	4	0.972639	0.0137581
Risk	PPG	PPG_LFrel	Session	8.55	2	4	0.035938	0.810427
Risk	PPG	PPG_LFrel	Cond	2.9204	1	4	0.162645	0.421999
Risk	PPG	PPG_LFrel	Session*Cond	0.6162	2	4	0.584389	0.235532
Risk	PPG	PPG_HFrel	Session	8.55	2	4	0.035938	0.810427
Risk	PPG	PPG_HFrel	Cond	2.9204	1	4	0.162645	0.421999
Risk	PPG	PPG_HFrel	Session*Cond	0.6162	2	4	0.584389	0.235532
Risk	PPG	PPG_LFHFratio	Session	3.9358	2	330.4	0.020453	0.0232701
Risk	PPG	PPG_LFHFratio	Cond	1.3781	1	316.2	0.241312	0.00433941
Risk	PPG	PPG_LFHFratio	Session*Cond	0.2386	2	316.2	0.787894	0.0015069
Risk	EEG	Delta01_AFF3	Session	10.3088	2	194.6	5.6e-05	0.0957989
Risk	EEG	Delta01_AFF3	Cond	0.2994	1	178.9	0.584946	0.00167076
Risk	EEG	Delta01_AFF3	Session*Cond	0.4492	2	178.7	0.638849	0.00500227
Risk	EEG	Delta02_AFF1	Session	14.4509	2	227.1	1e-06	0.112897
Risk	EEG	Delta02_AFF1	Cond	0.0214	1	213	0.883742	0.000100459
Risk	EEG	Delta02_AFF1	Session*Cond	0.1332	2	212.9	0.875328	0.00124973
Risk	EEG	Delta03_AFF2	Session	11.1256	2	225.9	2.5e-05	0.0896679
Risk	EEG	Delta03_AFF2	Cond	0.0486	1	213.5	0.825735	0.000227583
Risk	EEG	Delta03_AFF2	Session*Cond	0.1099	2	213.4	0.895982	0.00102893
Risk	EEG	Delta04_AFF4	Session	18.1129	2	233.2	0	0.134456
Risk	EEG	Delta04_AFF4	Cond	0.1274	1	219.9	0.721507	0.000579019
Risk	EEG	Delta04_AFF4	Session*Cond	0.2537	2	219.8	0.776158	0.00230315
Risk	EEG	Delta05_FFC5h	Session	1.3172	2	220.5	0.269973	0.0118063
Risk	EEG	Delta05_FFC5h	Cond	1.1116	1	213.1	0.292922	0.00518926
Risk	EEG	Delta05_FFC5h	Session*Cond	0.0128	2	213.1	0.987301	0.000120117
Risk	EEG	Delta06_FFC3h	Session	4.0005	2	233.2	0.019578	0.0331715
Risk	EEG	Delta06_FFC3h	Cond	0.2675	1	218.8	0.605539	0.00122108
Risk	EEG	Delta06_FFC3h	Session*Cond	0.1221	2	218.7	0.885139	0.00111535
Risk	EEG	Delta07_FFCz	Session	3.2242	2	236	0.041548	0.026597
Risk	EEG	Delta07_FFCz	Cond	0.9529	1	225.5	0.330038	0.00420794
Risk	EEG	Delta07_FFCz	Session*Cond	0.1214	2	225.4	0.885759	0.00107604
Risk	EEG	Delta08_FFC4h	Session	8.4353	2	223.3	0.000294	0.0702442
Risk	EEG	Delta08_FFC4h	Cond	0.1022	1	206.5	0.749511	0.00049467
Risk	EEG	Delta08_FFC4h	Session*Cond	0.0121	2	206.4	0.987945	0.000117234
Risk	EEG	Delta09_FFC6h	Session	14.0711	2	204.8	2e-06	0.120812
Risk	EEG	Delta09_FFC6h	Cond	0.8626	1	191.7	0.354179	0.00447958
Risk	EEG	Delta09_FFC6h	Session*Cond	0.0043	2	191.7	0.99574	4.48598e-05
Risk	EEG	Delta10_FCC5h	Session	13.3911	2	211.7	3e-06	0.112303
Risk	EEG	Delta10_FCC5h	Cond	2.0546	1	207.9	0.153252	0.00978593
Risk	EEG	Delta10_FCC5h	Session*Cond	0.0189	2	207.9	0.981299	0.000181785
Risk	EEG	Delta11_FCC3	Session	7.6982	2	202.9	0.000599	0.0705298
Risk	EEG	Delta11_FCC3	Cond	0.484	1	193.6	0.487456	0.00249377
Risk	EEG	Delta11_FCC3	Session*Cond	0.1495	2	193.6	0.861278	0.00154204
Risk	EEG	Delta12_FCC1h	Session	0.1094	2	230	0.896457	0.0009504
Risk	EEG	Delta12_FCC1h	Cond	0.8118	1	219.6	0.368578	0.00368311
Risk	EEG	Delta12_FCC1h	Session*Cond	0.0151	2	219.5	0.984978	0.000137566
Risk	EEG	Delta13_FCCz	Session	10.704	2	227.3	3.6e-05	0.0860768
Risk	EEG	Delta13_FCCz	Cond	1.2738	1	212.7	0.260328	0.00595307
Risk	EEG	Delta13_FCCz	Session*Cond	1.1164	2	212.6	0.329356	0.0103932
Risk	EEG	Delta14_FCC2h	Session	12.4161	2	233.3	8e-06	0.0961995
Risk	EEG	Delta14_FCC2h	Cond	0.9373	1	224.5	0.33402	0.0041577
Risk	EEG	Delta14_FCC2h	Session*Cond	0.0916	2	224.5	0.912505	0.00081537
Risk	EEG	Delta15_FCC4	Session	8.8821	2	231.6	0.000192	0.071238
Risk	EEG	Delta15_FCC4	Cond	1.9599	1	219.5	0.162933	0.00884991
Risk	EEG	Delta15_FCC4	Session*Cond	0.2059	2	219.4	0.814081	0.00187342
Risk	EEG	Delta16_FCC6h	Session	19.493	2	228.5	0	0.14575
Risk	EEG	Delta16_FCC6h	Cond	1.337	1	219.8	0.248823	0.00604603
Risk	EEG	Delta16_FCC6h	Session*Cond	0.1711	2	219.8	0.842827	0.00155445
Risk	EEG	Delta17_CCP5h	Session	0.5473	2	226.4	0.579287	0.00481154
Risk	EEG	Delta17_CCP5h	Cond	0.1271	1	215.3	0.721854	0.000589991
Risk	EEG	Delta17_CCP5h	Session*Cond	0.0182	2	215.3	0.981989	0.000169038
Risk	EEG	Delta18_CCP1	Session	1.4498	2	208.9	0.236975	0.0136903
Risk	EEG	Delta18_CCP1	Cond	2.3249	1	198.7	0.12891	0.0115652
Risk	EEG	Delta18_CCP1	Session*Cond	0.5576	2	198.7	0.573485	0.00558116
Risk	EEG	Delta19_CCPz	Session	8.2704	2	215.6	0.000346	0.0712533
Risk	EEG	Delta19_CCPz	Cond	0.4281	1	206.1	0.513637	0.00207284
Risk	EEG	Delta19_CCPz	Session*Cond	1.0461	2	206	0.353178	0.0100542
Risk	EEG	Delta20_CCP2	Session	5.4893	2	222	0.004711	0.0471228
Risk	EEG	Delta20_CCP2	Cond	4.4135	1	214.5	0.036823	0.0201609
Risk	EEG	Delta20_CCP2	Session*Cond	0.221	2	214.5	0.801882	0.00205637
Risk	EEG	Delta21_CCP6h	Session	14.3897	2	211.6	1e-06	0.119725
Risk	EEG	Delta21_CCP6h	Cond	0.3838	1	197	0.536296	0.00194444
Risk	EEG	Delta21_CCP6h	Session*Cond	0.8304	2	197	0.43738	0.00835998
Risk	EEG	Delta23_CPPz	Session	7.5331	2	143.9	0.000774	0.0947761
Risk	EEG	Delta23_CPPz	Cond	0.0013	1	132.8	0.97089	9.78906e-06
Risk	EEG	Delta23_CPPz	Session*Cond	0.0189	2	132.7	0.981267	0.000284772
Risk	EEG	Delta24_CPP4h	Session	4.6303	2	197.8	0.010833	0.0447241
Risk	EEG	Delta24_CPP4h	Cond	0.5947	1	185.3	0.441609	0.00319912
Risk	EEG	Delta24_CPP4h	Session*Cond	1.7437	2	185.3	0.177733	0.0184726
Risk	EEG	Delta25_PO3	Session	15.9868	2	218.1	0	0.127857
Risk	EEG	Delta25_PO3	Cond	0.5539	1	209.2	0.457571	0.00264071
Risk	EEG	Delta25_PO3	Session*Cond	0.1985	2	209.2	0.820101	0.00189411
Risk	EEG	Delta26_PO1	Session	14.4959	2	229.9	1e-06	0.111984
Risk	EEG	Delta26_PO1	Cond	0.4047	1	219.5	0.525343	0.00184034
Risk	EEG	Delta26_PO1	Session*Cond	0.3826	2	219.5	0.682528	0.00347399
Risk	EEG	Delta27_POz	Session	15.3373	2	183.3	1e-06	0.143356
Risk	EEG	Delta27_POz	Cond	2.0077	1	167.8	0.158361	0.0118234
Risk	EEG	Delta27_POz	Session*Cond	0.2777	2	167.8	0.757877	0.00329897
Risk	EEG	Delta28_PO2	Session	7.6229	2	190.2	0.000654	0.0742084
Risk	EEG	Delta28_PO2	Cond	0.2863	1	178	0.593258	0.00160584
Risk	EEG	Delta28_PO2	Session*Cond	1.1919	2	178	0.306057	0.0132152
Risk	EEG	Delta29_PO4	Session	3.6643	2	219.1	0.027205	0.0323661
Risk	EEG	Delta29_PO4	Cond	0.2514	1	207.4	0.616598	0.00121068
Risk	EEG	Delta29_PO4	Session*Cond	0.1477	2	207.4	0.862787	0.00142228
Risk	EEG	Delta30_O1h	Session	14.148	2	121.2	3e-06	0.189276
Risk	EEG	Delta30_O1h	Cond	0.1258	1	113	0.723509	0.00111204
Risk	EEG	Delta30_O1h	Session*Cond	0.033	2	113	0.967556	0.00058373
Risk	EEG	Delta31_Oz	Session	13.928	2	129.2	3e-06	0.177363
Risk	EEG	Delta31_Oz	Cond	0.4345	1	118.1	0.51109	0.0036656
Risk	EEG	Delta31_Oz	Session*Cond	0.066	2	118.1	0.93615	0.00111645
Risk	EEG	Delta32_O2h	Session	7.5795	2	105.6	0.00084	0.125531
Risk	EEG	Delta32_O2h	Cond	0.6649	1	96.9	0.416822	0.00681495
Risk	EEG	Delta32_O2h	Session*Cond	0.6321	2	96.9	0.533643	0.0128784
Risk	EEG	Theta01_AFF3	Session	1.2424	2	195.1	0.290953	0.0125759
Risk	EEG	Theta01_AFF3	Cond	0.6657	1	180.1	0.41564	0.00368267
Risk	EEG	Theta01_AFF3	Session*Cond	1.8629	2	180	0.158209	0.0202791
Risk	EEG	Theta02_AFF1	Session	1.6001	2	222.3	0.2042	0.0141916
Risk	EEG	Theta02_AFF1	Cond	0.2444	1	213.7	0.62156	0.00114235
Risk	EEG	Theta02_AFF1	Session*Cond	1.6836	2	213.6	0.188168	0.0155194
Risk	EEG	Theta03_AFF2	Session	4.684	2	226.2	0.010157	0.0397677
Risk	EEG	Theta03_AFF2	Cond	0.5336	1	213.8	0.465883	0.00248958
Risk	EEG	Theta03_AFF2	Session*Cond	1.8261	2	213.7	0.16354	0.0168031
Risk	EEG	Theta04_AFF4	Session	5.8746	2	230	0.003249	0.0486008
Risk	EEG	Theta04_AFF4	Cond	2.8952	1	219.8	0.090256	0.0130007
Risk	EEG	Theta04_AFF4	Session*Cond	1.575	2	219.7	0.209345	0.0141351
Risk	EEG	Theta05_FFC5h	Session	5.8667	2	222.7	0.003288	0.05005
Risk	EEG	Theta05_FFC5h	Cond	2.1449	1	213.7	0.144511	0.00993723
Risk	EEG	Theta05_FFC5h	Session*Cond	0.7909	2	213.7	0.454759	0.00734758
Risk	EEG	Theta06_FFC3h	Session	4.6581	2	229	0.010401	0.0390918
Risk	EEG	Theta06_FFC3h	Cond	0.066	1	218.9	0.797468	0.000301417
Risk	EEG	Theta06_FFC3h	Session*Cond	2.5744	2	218.9	0.078507	0.0229807
Risk	EEG	Theta07_FFCz	Session	2.4639	2	232.7	0.087317	0.0207375
Risk	EEG	Theta07_FFCz	Cond	0.2776	1	225.2	0.598775	0.00123116
Risk	EEG	Theta07_FFCz	Session*Cond	0.766	2	225.2	0.466074	0.00675688
Risk	EEG	Theta08_FFC4h	Session	8.5668	2	220.7	0.000261	0.0720403
Risk	EEG	Theta08_FFC4h	Cond	0.1183	1	206.2	0.73122	0.000573386
Risk	EEG	Theta08_FFC4h	Session*Cond	2.2175	2	206.2	0.111468	0.0210554
Risk	EEG	Theta09_FFC6h	Session	0.2373	2	206.9	0.789008	0.00228861
Risk	EEG	Theta09_FFC6h	Cond	0.3395	1	191.9	0.560785	0.00176603
Risk	EEG	Theta09_FFC6h	Session*Cond	1.3947	2	191.9	0.250413	0.0143274
Risk	EEG	Theta10_FCC5h	Session	9.4517	2	214.9	0.000116	0.0808517
Risk	EEG	Theta10_FCC5h	Cond	0.9611	1	207.3	0.328059	0.00461488
Risk	EEG	Theta10_FCC5h	Session*Cond	0.3929	2	207.3	0.675579	0.00377633
Risk	EEG	Theta11_FCC3	Session	14.4824	2	202.4	1e-06	0.125191
Risk	EEG	Theta11_FCC3	Cond	0.0729	1	194	0.787406	0.000375632
Risk	EEG	Theta11_FCC3	Session*Cond	0.9296	2	194	0.396456	0.00949253
Risk	EEG	Theta12_FCC1h	Session	8.1154	2	228.7	0.000393	0.0662669
Risk	EEG	Theta12_FCC1h	Cond	0.5371	1	219.4	0.464434	0.00244206
Risk	EEG	Theta12_FCC1h	Session*Cond	0.2747	2	219.4	0.760024	0.00249785
Risk	EEG	Theta13_FCCz	Session	9.6202	2	222.6	9.8e-05	0.0795583
Risk	EEG	Theta13_FCCz	Cond	0.9685	1	213.2	0.326177	0.00452214
Risk	EEG	Theta13_FCCz	Session*Cond	1.3052	2	213.1	0.273288	0.0121014
Risk	EEG	Theta14_FCC2h	Session	6.6261	2	232.9	0.001589	0.0538374
Risk	EEG	Theta14_FCC2h	Cond	0.2644	1	225	0.607591	0.00117373
Risk	EEG	Theta14_FCC2h	Session*Cond	0.1304	2	224.9	0.877773	0.00115828
Risk	EEG	Theta15_FCC4	Session	4.7355	2	232.4	0.009643	0.0391572
Risk	EEG	Theta15_FCC4	Cond	0.7872	1	220.2	0.375909	0.0035622
Risk	EEG	Theta15_FCC4	Session*Cond	1.896	2	220.2	0.152619	0.0169292
Risk	EEG	Theta16_FCC6h	Session	0.0163	2	231.7	0.983863	0.000140679
Risk	EEG	Theta16_FCC6h	Cond	0.1607	1	220.2	0.688858	0.000729259
Risk	EEG	Theta16_FCC6h	Session*Cond	0.6562	2	220.2	0.519855	0.00592472
Risk	EEG	Theta17_CCP5h	Session	16.3615	2	222.6	0	0.128163
Risk	EEG	Theta17_CCP5h	Cond	0.0433	1	213.5	0.835354	0.000202769
Risk	EEG	Theta17_CCP5h	Session*Cond	0.2632	2	213.5	0.768812	0.00245951
Risk	EEG	Theta18_CCP1	Session	5.2955	2	214	0.005692	0.0471568
Risk	EEG	Theta18_CCP1	Cond	0.1791	1	200.2	0.672641	0.000893806
Risk	EEG	Theta18_CCP1	Session*Cond	0.2256	2	200.2	0.798207	0.00224868
Risk	EEG	Theta19_CCPz	Session	5.589	2	218.4	0.004293	0.0486893
Risk	EEG	Theta19_CCPz	Cond	0.4598	1	207.3	0.498492	0.00221313
Risk	EEG	Theta19_CCPz	Session*Cond	0.3752	2	207.2	0.687604	0.00360855
Risk	EEG	Theta20_CCP2	Session	9.9248	2	226	7.4e-05	0.0807388
Risk	EEG	Theta20_CCP2	Cond	0.9858	1	215.4	0.321875	0.00455575
Risk	EEG	Theta20_CCP2	Session*Cond	0.0675	2	215.4	0.93475	0.000626348
Risk	EEG	Theta21_CCP6h	Session	8.7303	2	207.3	0.000229	0.0776853
Risk	EEG	Theta21_CCP6h	Cond	0.5817	1	198.3	0.446569	0.00292485
Risk	EEG	Theta21_CCP6h	Session*Cond	1.8561	2	198.3	0.158981	0.0183761
Risk	EEG	Theta23_CPPz	Session	16.4744	2	144.2	0	0.185995
Risk	EEG	Theta23_CPPz	Cond	0.0858	1	130.4	0.770019	0.000657543
Risk	EEG	Theta23_CPPz	Session*Cond	0.5797	2	130.3	0.56151	0.00881945
Risk	EEG	Theta24_CPP4h	Session	3.9884	2	201.4	0.020012	0.0380978
Risk	EEG	Theta24_CPP4h	Cond	0.1038	1	186.8	0.747633	0.000555366
Risk	EEG	Theta24_CPP4h	Session*Cond	1.0683	2	186.8	0.345689	0.0113086
Risk	EEG	Theta25_PO3	Session	3.9887	2	219.8	0.019881	0.0350228
Risk	EEG	Theta25_PO3	Cond	0.5007	1	210.2	0.479976	0.00237636
Risk	EEG	Theta25_PO3	Session*Cond	0.2814	2	210.2	0.755004	0.0026703
Risk	EEG	Theta26_PO1	Session	0.8834	2	233.6	0.414765	0.00750658
Risk	EEG	Theta26_PO1	Cond	0.0198	1	220	0.888278	8.99919e-05
Risk	EEG	Theta26_PO1	Session*Cond	0.1096	2	219.9	0.896224	0.000995824
Risk	EEG	Theta27_POz	Session	1.6861	2	181.4	0.188138	0.0182506
Risk	EEG	Theta27_POz	Cond	0.1464	1	167.4	0.70244	0.000873788
Risk	EEG	Theta27_POz	Session*Cond	0.3808	2	167.4	0.683907	0.00452898
Risk	EEG	Theta28_PO2	Session	4.9952	2	194.6	0.007664	0.0488312
Risk	EEG	Theta28_PO2	Cond	0.0013	1	179.1	0.971131	7.25846e-06
Risk	EEG	Theta28_PO2	Session*Cond	0.1397	2	179.1	0.8697	0.00155759
Risk	EEG	Theta29_PO4	Session	11.2432	2	217.7	2.3e-05	0.0936206
Risk	EEG	Theta29_PO4	Cond	0.0075	1	208	0.931096	3.60564e-05
Risk	EEG	Theta29_PO4	Session*Cond	0.0884	2	208	0.915416	0.000849278
Risk	EEG	Theta30_O1h	Session	6.3763	2	116.1	0.002359	0.0989705
Risk	EEG	Theta30_O1h	Cond	0.4191	1	113.1	0.518705	0.00369189
Risk	EEG	Theta30_O1h	Session*Cond	0.0027	2	113.1	0.997347	4.77431e-05
Risk	EEG	Theta31_Oz	Session	0.5821	2	123.4	0.560242	0.00934618
Risk	EEG	Theta31_Oz	Cond	0.1164	1	118.3	0.733616	0.000982972
Risk	EEG	Theta31_Oz	Session*Cond	0.2191	2	118.3	0.803592	0.00369047
Risk	EEG	Theta32_O2h	Session	2.178	2	103.2	0.118451	0.0404998
Risk	EEG	Theta32_O2h	Cond	1.756	1	97.1	0.188235	0.0177632
Risk	EEG	Theta32_O2h	Session*Cond	0.9243	2	97.1	0.400269	0.0186824
Risk	EEG	Alpha01_AFF3	Session	4.498	2	186.7	0.012363	0.0459693
Risk	EEG	Alpha01_AFF3	Cond	0.0053	1	179.9	0.941814	2.94599e-05
Risk	EEG	Alpha01_AFF3	Session*Cond	0.2384	2	179.8	0.788168	0.00264482
Risk	EEG	Alpha02_AFF1	Session	6.3757	2	217.7	0.002038	0.0553323
Risk	EEG	Alpha02_AFF1	Cond	0.2238	1	213.4	0.636639	0.00104764
Risk	EEG	Alpha02_AFF1	Session*Cond	0.2405	2	213.4	0.786466	0.00224891
Risk	EEG	Alpha03_AFF2	Session	6.5754	2	217.7	0.001688	0.0569667
Risk	EEG	Alpha03_AFF2	Cond	0.3155	1	213.6	0.574933	0.00147488
Risk	EEG	Alpha03_AFF2	Session*Cond	0.0966	2	213.6	0.90799	0.000903677
Risk	EEG	Alpha04_AFF4	Session	7.2356	2	223.7	0.000902	0.0607597
Risk	EEG	Alpha04_AFF4	Cond	0.0005	1	219.5	0.981444	2.2779e-06
Risk	EEG	Alpha04_AFF4	Session*Cond	0.4704	2	219.5	0.625389	0.00426781
Risk	EEG	Alpha05_FFC5h	Session	11.7887	2	228	1.3e-05	0.0937183
Risk	EEG	Alpha05_FFC5h	Cond	0.5191	1	213.9	0.472025	0.00242096
Risk	EEG	Alpha05_FFC5h	Session*Cond	0.1701	2	213.8	0.843726	0.00158868
Risk	EEG	Alpha06_FFC3h	Session	0.4678	2	223.4	0.626997	0.00417054
Risk	EEG	Alpha06_FFC3h	Cond	0.6241	1	218.8	0.43039	0.00284426
Risk	EEG	Alpha06_FFC3h	Session*Cond	0.4182	2	218.8	0.658733	0.00380811
Risk	EEG	Alpha07_FFCz	Session	1.4026	2	230.9	0.248037	0.0120032
Risk	EEG	Alpha07_FFCz	Cond	0.1818	1	224.3	0.670199	0.000809865
Risk	EEG	Alpha07_FFCz	Session*Cond	0.2817	2	224.3	0.754771	0.00250552
Risk	EEG	Alpha08_FFC4h	Session	1.6023	2	213.3	0.203846	0.0148015
Risk	EEG	Alpha08_FFC4h	Cond	0.8027	1	206.8	0.371336	0.00386652
Risk	EEG	Alpha08_FFC4h	Session*Cond	0.754	2	206.8	0.471765	0.00723928
Risk	EEG	Alpha09_FFC6h	Session	2.5614	2	197.7	0.079759	0.0252575
Risk	EEG	Alpha09_FFC6h	Cond	0.0385	1	191.5	0.844676	0.000201004
Risk	EEG	Alpha09_FFC6h	Session*Cond	0.6558	2	191.5	0.520206	0.0068025
Risk	EEG	Alpha10_FCC5h	Session	3.9623	2	211.7	0.020446	0.0360825
Risk	EEG	Alpha10_FCC5h	Cond	0.4101	1	207.5	0.522602	0.00197249
Risk	EEG	Alpha10_FCC5h	Session*Cond	0.1109	2	207.5	0.895084	0.00106777
Risk	EEG	Alpha11_FCC3	Session	5.0138	2	197.1	0.007518	0.0484127
Risk	EEG	Alpha11_FCC3	Cond	0.0008	1	193.4	0.97788	4.13649e-06
Risk	EEG	Alpha11_FCC3	Session*Cond	0.4137	2	193.4	0.661809	0.00425996
Risk	EEG	Alpha12_FCC1h	Session	8.9485	2	224.5	0.000182	0.0738334
Risk	EEG	Alpha12_FCC1h	Cond	0.0781	1	218.7	0.780122	0.000356983
Risk	EEG	Alpha12_FCC1h	Session*Cond	0.118	2	218.7	0.888745	0.00107794
Risk	EEG	Alpha13_FCCz	Session	0.1586	2	216.4	0.853471	0.00146366
Risk	EEG	Alpha13_FCCz	Cond	0.1156	1	212.7	0.734216	0.000543193
Risk	EEG	Alpha13_FCCz	Session*Cond	1.2283	2	212.7	0.294851	0.0114177
Risk	EEG	Alpha14_FCC2h	Session	1.2945	2	227	0.276042	0.0112767
Risk	EEG	Alpha14_FCC2h	Cond	0.492	1	224.8	0.483749	0.00218383
Risk	EEG	Alpha14_FCC2h	Session*Cond	0.0891	2	224.8	0.914815	0.000792077
Risk	EEG	Alpha15_FCC4	Session	0.5259	2	222.7	0.591739	0.00470074
Risk	EEG	Alpha15_FCC4	Cond	0.0002	1	219.7	0.987545	9.10331e-07
Risk	EEG	Alpha15_FCC4	Session*Cond	0.6601	2	219.6	0.5178	0.00597591
Risk	EEG	Alpha16_FCC6h	Session	1.9229	2	222.9	0.148596	0.0169608
Risk	EEG	Alpha16_FCC6h	Cond	0.0493	1	219.5	0.82443	0.000224551
Risk	EEG	Alpha16_FCC6h	Session*Cond	1.0911	2	219.6	0.337658	0.00983938
Risk	EEG	Alpha17_CCP5h	Session	15.3351	2	217.4	1e-06	0.123635
Risk	EEG	Alpha17_CCP5h	Cond	0.0067	1	214.5	0.935075	3.12345e-05
Risk	EEG	Alpha17_CCP5h	Session*Cond	0.1922	2	214.5	0.825321	0.00178887
Risk	EEG	Alpha18_CCP1	Session	13.0621	2	201.9	5e-06	0.114568
Risk	EEG	Alpha18_CCP1	Cond	0.0485	1	198.7	0.825955	0.000244027
Risk	EEG	Alpha18_CCP1	Session*Cond	0.1029	2	198.7	0.902233	0.00103466
Risk	EEG	Alpha19_CCPz	Session	0.4303	2	209.4	0.650909	0.00409302
Risk	EEG	Alpha19_CCPz	Cond	0	1	206.6	0.997514	0
Risk	EEG	Alpha19_CCPz	Session*Cond	0.3087	2	206.6	0.734725	0.00297948
Risk	EEG	Alpha20_CCP2	Session	8.9173	2	217.4	0.00019	0.0758162
Risk	EEG	Alpha20_CCP2	Cond	0.0022	1	214.7	0.962656	1.02468e-05
Risk	EEG	Alpha20_CCP2	Session*Cond	0.1921	2	214.7	0.825361	0.00178628
Risk	EEG	Alpha21_CCP6h	Session	2.2876	2	202	0.104135	0.0221479
Risk	EEG	Alpha21_CCP6h	Cond	0.2516	1	197.8	0.61653	0.00127038
Risk	EEG	Alpha21_CCP6h	Session*Cond	0.2083	2	197.8	0.812135	0.00210174
Risk	EEG	Alpha23_CPPz	Session	5.1353	2	141.8	0.007028	0.0675384
Risk	EEG	Alpha23_CPPz	Cond	0.0283	1	132.9	0.866559	0.000212897
Risk	EEG	Alpha23_CPPz	Session*Cond	0.4747	2	132.9	0.623122	0.00709305
Risk	EEG	Alpha24_CPP4h	Session	6.1427	2	189.1	0.002602	0.0610044
Risk	EEG	Alpha24_CPP4h	Cond	0.3688	1	185.7	0.544374	0.00198206
Risk	EEG	Alpha24_CPP4h	Session*Cond	0.1174	2	185.7	0.889295	0.00126281
Risk	EEG	Alpha25_PO3	Session	18.3953	2	212.3	0	0.1477
Risk	EEG	Alpha25_PO3	Cond	0.019	1	209.6	0.890564	9.06406e-05
Risk	EEG	Alpha25_PO3	Session*Cond	0.5439	2	209.6	0.581313	0.00516309
Risk	EEG	Alpha26_PO1	Session	3.1982	2	223.2	0.042713	0.0278593
Risk	EEG	Alpha26_PO1	Cond	0.0025	1	219.5	0.959841	1.13894e-05
Risk	EEG	Alpha26_PO1	Session*Cond	0.1754	2	219.5	0.839251	0.00159563
Risk	EEG	Alpha27_POz	Session	4.0849	2	175.6	0.018449	0.0444567
Risk	EEG	Alpha27_POz	Cond	0.4441	1	166.6	0.506091	0.00265858
Risk	EEG	Alpha27_POz	Session*Cond	0.3096	2	166.6	0.734138	0.00370292
Risk	EEG	Alpha28_PO2	Session	9.0111	2	181.8	0.000186	0.0901912
Risk	EEG	Alpha28_PO2	Cond	1.0765	1	177.9	0.300896	0.00601476
Risk	EEG	Alpha28_PO2	Session*Cond	0.3445	2	177.9	0.709049	0.00385802
Risk	EEG	Alpha29_PO4	Session	5.8974	2	210.2	0.003221	0.053131
Risk	EEG	Alpha29_PO4	Cond	1.5128	1	207.7	0.220103	0.00723092
Risk	EEG	Alpha29_PO4	Session*Cond	0.9985	2	207.7	0.370191	0.00952326
Risk	EEG	Alpha30_O1h	Session	9.4382	2	122.5	0.000154	0.133519
Risk	EEG	Alpha30_O1h	Cond	0.0093	1	113.1	0.923433	8.22214e-05
Risk	EEG	Alpha30_O1h	Session*Cond	0.2206	2	113.1	0.802388	0.00388581
Risk	EEG	Alpha31_Oz	Session	9.1427	2	128.1	0.000194	0.124913
Risk	EEG	Alpha31_Oz	Cond	0.2006	1	118.5	0.655063	0.00168997
Risk	EEG	Alpha31_Oz	Session*Cond	0.4815	2	118.5	0.619073	0.00806107
Risk	EEG	Alpha32_O2h	Session	10.3417	2	101.9	8.1e-05	0.168729
Risk	EEG	Alpha32_O2h	Cond	0.4634	1	97.1	0.497638	0.00474973
Risk	EEG	Alpha32_O2h	Session*Cond	0.7322	2	97.1	0.483485	0.0148573
Risk	EEG	Beta01_AFF3	Session	9.0596	2	191.9	0.000174	0.086274
Risk	EEG	Beta01_AFF3	Cond	0.0876	1	179.4	0.767558	0.000488056
Risk	EEG	Beta01_AFF3	Session*Cond	0.4054	2	179.3	0.667346	0.00450167
Risk	EEG	Beta02_AFF1	Session	15.7044	2	228.9	0	0.12066
Risk	EEG	Beta02_AFF1	Cond	0.0048	1	214	0.944814	2.24294e-05
Risk	EEG	Beta02_AFF1	Session*Cond	0.2735	2	213.9	0.760988	0.00255075
Risk	EEG	Beta03_AFF2	Session	15.0214	2	226.2	1e-06	0.117243
Risk	EEG	Beta03_AFF2	Cond	0.0201	1	213.9	0.887394	9.39603e-05
Risk	EEG	Beta03_AFF2	Session*Cond	0.3514	2	213.8	0.704102	0.00327641
Risk	EEG	Beta04_AFF4	Session	18.9358	2	232.9	0	0.139865
Risk	EEG	Beta04_AFF4	Cond	0.0576	1	220.4	0.81051	0.000261275
Risk	EEG	Beta04_AFF4	Session*Cond	0.388	2	220.3	0.678899	0.00351011
Risk	EEG	Beta05_FFC5h	Session	9.3739	2	219	0.000124	0.0788558
Risk	EEG	Beta05_FFC5h	Cond	0.0057	1	213.9	0.939627	2.66473e-05
Risk	EEG	Beta05_FFC5h	Session*Cond	0.0466	2	213.8	0.954473	0.000435731
Risk	EEG	Beta06_FFC3h	Session	6.816	2	232.3	0.001329	0.05543
Risk	EEG	Beta06_FFC3h	Cond	0.1694	1	220.4	0.681031	0.000768012
Risk	EEG	Beta06_FFC3h	Session*Cond	0.346	2	220.3	0.707897	0.00313134
Risk	EEG	Beta07_FFCz	Session	2.9774	2	235.6	0.052844	0.024652
Risk	EEG	Beta07_FFCz	Cond	0.0774	1	226.2	0.781121	0.000342058
Risk	EEG	Beta07_FFCz	Session*Cond	0.0736	2	226.1	0.929027	0.000650616
Risk	EEG	Beta08_FFC4h	Session	14.336	2	221.3	1e-06	0.114701
Risk	EEG	Beta08_FFC4h	Cond	0.0649	1	208.1	0.799118	0.000311772
Risk	EEG	Beta08_FFC4h	Session*Cond	0.0041	2	208	0.995904	3.94215e-05
Risk	EEG	Beta09_FFC6h	Session	17.3587	2	205.9	0	0.144285
Risk	EEG	Beta09_FFC6h	Cond	0.2935	1	192	0.588627	0.00152631
Risk	EEG	Beta09_FFC6h	Session*Cond	0.1064	2	192	0.899125	0.00110711
Risk	EEG	Beta10_FCC5h	Session	27.7531	2	212.9	0	0.206799
Risk	EEG	Beta10_FCC5h	Cond	0.1807	1	208.2	0.671207	0.000867163
Risk	EEG	Beta10_FCC5h	Session*Cond	0.2043	2	208.2	0.815372	0.00195869
Risk	EEG	Beta11_FCC3	Session	20.5299	2	200	0	0.17033
Risk	EEG	Beta11_FCC3	Cond	0.0098	1	194.4	0.92123	5.0409e-05
Risk	EEG	Beta11_FCC3	Session*Cond	0.0335	2	194.4	0.967102	0.000344531
Risk	EEG	Beta12_FCC1h	Session	0.7543	2	227.7	0.471491	0.00658178
Risk	EEG	Beta12_FCC1h	Cond	0.1222	1	219.7	0.727015	0.000555904
Risk	EEG	Beta12_FCC1h	Session*Cond	0.0132	2	219.6	0.986861	0.000120204
Risk	EEG	Beta13_FCCz	Session	11.6551	2	222.4	1.5e-05	0.0948687
Risk	EEG	Beta13_FCCz	Cond	0.103	1	214	0.7486	0.000481077
Risk	EEG	Beta13_FCCz	Session*Cond	1.0574	2	214	0.349174	0.00978554
Risk	EEG	Beta14_FCC2h	Session	13.4819	2	231.8	3e-06	0.104202
Risk	EEG	Beta14_FCC2h	Cond	0.4372	1	225.6	0.509172	0.00193419
Risk	EEG	Beta14_FCC2h	Session*Cond	0.2285	2	225.6	0.795872	0.00202161
Risk	EEG	Beta15_FCC4	Session	13.8708	2	228.1	2e-06	0.108433
Risk	EEG	Beta15_FCC4	Cond	0.5721	1	220.7	0.450244	0.0025855
Risk	EEG	Beta15_FCC4	Session*Cond	0.4434	2	220.6	0.642399	0.00400385
Risk	EEG	Beta16_FCC6h	Session	25.3377	2	228	0	0.181844
Risk	EEG	Beta16_FCC6h	Cond	0.068	1	220.6	0.794554	0.000308155
Risk	EEG	Beta16_FCC6h	Session*Cond	0.2028	2	220.6	0.816633	0.00183525
Risk	EEG	Beta17_CCP5h	Session	7.8024	2	221.8	0.000531	0.0657308
Risk	EEG	Beta17_CCP5h	Cond	0.0068	1	215.1	0.934239	3.16122e-05
Risk	EEG	Beta17_CCP5h	Session*Cond	0.0072	2	215	0.992868	6.69723e-05
Risk	EEG	Beta18_CCP1	Session	1.3712	2	206	0.256105	0.0131377
Risk	EEG	Beta18_CCP1	Cond	0.1139	1	199.4	0.736135	0.000570888
Risk	EEG	Beta18_CCP1	Session*Cond	0.0297	2	199.4	0.970711	0.000297805
Risk	EEG	Beta19_CCPz	Session	15.3224	2	215.3	1e-06	0.1246
Risk	EEG	Beta19_CCPz	Cond	0.0123	1	207.7	0.911659	5.92165e-05
Risk	EEG	Beta19_CCPz	Session*Cond	0.71	2	207.6	0.492847	0.00679361
Risk	EEG	Beta20_CCP2	Session	2.8672	2	220.8	0.058979	0.0253136
Risk	EEG	Beta20_CCP2	Cond	1.0808	1	215.4	0.299689	0.00499259
Risk	EEG	Beta20_CCP2	Session*Cond	0.0352	2	215.4	0.965433	0.000326727
Risk	EEG	Beta21_CCP6h	Session	21.5598	2	205.9	0	0.173157
Risk	EEG	Beta21_CCP6h	Cond	0.1999	1	198.5	0.655256	0.00100604
Risk	EEG	Beta21_CCP6h	Session*Cond	0.0794	2	198.5	0.923721	0.000799361
Risk	EEG	Beta23_CPPz	Session	6.1421	2	141.6	0.002767	0.0798276
Risk	EEG	Beta23_CPPz	Cond	0.4149	1	133.5	0.520596	0.00309824
Risk	EEG	Beta23_CPPz	Session*Cond	0.0039	2	133.4	0.996087	5.84673e-05
Risk	EEG	Beta24_CPP4h	Session	8.3013	2	194.4	0.000347	0.0786843
Risk	EEG	Beta24_CPP4h	Cond	0.8666	1	186.5	0.353098	0.00462516
Risk	EEG	Beta24_CPP4h	Session*Cond	0.2466	2	186.5	0.781692	0.00263753
Risk	EEG	Beta25_PO3	Session	19.0563	2	216.5	0	0.149689
Risk	EEG	Beta25_PO3	Cond	0.0491	1	210.4	0.824888	0.000233311
Risk	EEG	Beta25_PO3	Session*Cond	0.0119	2	210.4	0.988201	0.000113105
Risk	EEG	Beta26_PO1	Session	21.4419	2	228.3	0	0.158136
Risk	EEG	Beta26_PO1	Cond	0.1685	1	220.6	0.681847	0.000763243
Risk	EEG	Beta26_PO1	Session*Cond	0.0834	2	220.6	0.920025	0.000755548
Risk	EEG	Beta27_POz	Session	32.2543	2	179.6	0	0.264262
Risk	EEG	Beta27_POz	Cond	2.0468	1	167.8	0.154386	0.0120509
Risk	EEG	Beta27_POz	Session*Cond	0.2201	2	167.8	0.802706	0.0026165
Risk	EEG	Beta28_PO2	Session	15.2948	2	189.2	1e-06	0.139177
Risk	EEG	Beta28_PO2	Cond	0.339	1	178.6	0.561116	0.0018945
Risk	EEG	Beta28_PO2	Session*Cond	0.133	2	178.6	0.875592	0.00148715
Risk	EEG	Beta29_PO4	Session	14.175	2	215.8	2e-06	0.116117
Risk	EEG	Beta29_PO4	Cond	0.2812	1	208.3	0.596478	0.00134816
Risk	EEG	Beta29_PO4	Session*Cond	0.019	2	208.3	0.981136	0.000182396
Risk	EEG	Beta30_O1h	Session	11.3818	2	119.9	3e-05	0.159561
Risk	EEG	Beta30_O1h	Cond	0.2068	1	113.5	0.650165	0.00181871
Risk	EEG	Beta30_O1h	Session*Cond	0.0886	2	113.5	0.915274	0.0015588
Risk	EEG	Beta31_Oz	Session	15.0271	2	127.7	1e-06	0.190513
Risk	EEG	Beta31_Oz	Cond	0.7334	1	118.3	0.393518	0.0061613
Risk	EEG	Beta31_Oz	Session*Cond	0.2636	2	118.3	0.768699	0.00443669
Risk	EEG	Beta32_O2h	Session	10.373	2	101.2	8e-05	0.170124
Risk	EEG	Beta32_O2h	Cond	0.5672	1	96.9	0.453216	0.00581939
Risk	EEG	Beta32_O2h	Session*Cond	0.9217	2	96.9	0.401294	0.0186686
Risk	EEG	Gamma01_AFF3	Session	9.0034	2	190.4	0.000184	0.0864022
Risk	EEG	Gamma01_AFF3	Cond	0.2584	1	179.7	0.611835	0.00143589
Risk	EEG	Gamma01_AFF3	Session*Cond	0.9784	2	179.7	0.377913	0.010772
Risk	EEG	Gamma02_AFF1	Session	17.0766	2	226.7	0	0.130929
Risk	EEG	Gamma02_AFF1	Cond	0.6648	1	214.9	0.415763	0.00308399
Risk	EEG	Gamma02_AFF1	Session*Cond	1.098	2	214.8	0.335394	0.01012
Risk	EEG	Gamma03_AFF2	Session	18.2709	2	224.2	0	0.140146
Risk	EEG	Gamma03_AFF2	Cond	0.5097	1	214.3	0.476043	0.0023728
Risk	EEG	Gamma03_AFF2	Session*Cond	1.0002	2	214.2	0.369503	0.00925253
Risk	EEG	Gamma04_AFF4	Session	14.0826	2	229.5	2e-06	0.109309
Risk	EEG	Gamma04_AFF4	Cond	0.1922	1	220.3	0.661482	0.000871686
Risk	EEG	Gamma04_AFF4	Session*Cond	0.7653	2	220.2	0.466438	0.00690297
Risk	EEG	Gamma05_FFC5h	Session	11.4352	2	219.7	1.9e-05	0.0942836
Risk	EEG	Gamma05_FFC5h	Cond	0.1405	1	213.7	0.708166	0.000657032
Risk	EEG	Gamma05_FFC5h	Session*Cond	0.092	2	213.7	0.912139	0.000860279
Risk	EEG	Gamma06_FFC3h	Session	10.7496	2	231.6	3.4e-05	0.0849438
Risk	EEG	Gamma06_FFC3h	Cond	0.861	1	219.1	0.354473	0.00391433
Risk	EEG	Gamma06_FFC3h	Session*Cond	0.6624	2	219	0.516635	0.00601294
Risk	EEG	Gamma07_FFCz	Session	15.6745	2	235.9	0	0.117303
Risk	EEG	Gamma07_FFCz	Cond	0.9741	1	225.7	0.324708	0.00429736
Risk	EEG	Gamma07_FFCz	Session*Cond	0.1394	2	225.6	0.869998	0.00123429
Risk	EEG	Gamma08_FFC4h	Session	10.1991	2	221.4	5.8e-05	0.0843604
Risk	EEG	Gamma08_FFC4h	Cond	0.7725	1	207.2	0.380462	0.00371443
Risk	EEG	Gamma08_FFC4h	Session*Cond	0.0812	2	207.1	0.922014	0.000783548
Risk	EEG	Gamma09_FFC6h	Session	15.1225	2	203.2	1e-06	0.129559
Risk	EEG	Gamma09_FFC6h	Cond	1.1342	1	192.1	0.28821	0.00586956
Risk	EEG	Gamma09_FFC6h	Session*Cond	0.3043	2	192.1	0.737974	0.00315814
Risk	EEG	Gamma10_FCC5h	Session	31.877	2	213.4	0	0.230031
Risk	EEG	Gamma10_FCC5h	Cond	0.3977	1	208	0.528952	0.00190837
Risk	EEG	Gamma10_FCC5h	Session*Cond	0.0101	2	208	0.989993	9.7106e-05
Risk	EEG	Gamma11_FCC3	Session	32.2678	2	203.3	0	0.240952
Risk	EEG	Gamma11_FCC3	Cond	0.4754	1	193.7	0.49136	0.0024483
Risk	EEG	Gamma11_FCC3	Session*Cond	0.2662	2	193.7	0.766589	0.00274105
Risk	EEG	Gamma12_FCC1h	Session	10.9144	2	230	3e-05	0.0866811
Risk	EEG	Gamma12_FCC1h	Cond	1.3513	1	219.5	0.246306	0.0061186
Risk	EEG	Gamma12_FCC1h	Session*Cond	0.5784	2	219.4	0.561652	0.00524491
Risk	EEG	Gamma13_FCCz	Session	23.386	2	225.1	0	0.172037
Risk	EEG	Gamma13_FCCz	Cond	1.811	1	213	0.179816	0.00843067
Risk	EEG	Gamma13_FCCz	Session*Cond	0.0664	2	213	0.935777	0.000623086
Risk	EEG	Gamma14_FCC2h	Session	27.9639	2	234	0	0.192903
Risk	EEG	Gamma14_FCC2h	Cond	1.9545	1	225	0.163482	0.00861186
Risk	EEG	Gamma14_FCC2h	Session*Cond	0.289	2	225	0.749325	0.00256231
Risk	EEG	Gamma15_FCC4	Session	17.044	2	231.1	0	0.128543
Risk	EEG	Gamma15_FCC4	Cond	2.3848	1	220.3	0.123957	0.0107093
Risk	EEG	Gamma15_FCC4	Session*Cond	0.0623	2	220.2	0.9396	0.000565529
Risk	EEG	Gamma16_FCC6h	Session	17.5042	2	228.8	0	0.132704
Risk	EEG	Gamma16_FCC6h	Cond	2.0464	1	220.3	0.153982	0.00920366
Risk	EEG	Gamma16_FCC6h	Session*Cond	0.0788	2	220.3	0.92422	0.000714877
Risk	EEG	Gamma17_CCP5h	Session	19.3114	2	224.6	0	0.14673
Risk	EEG	Gamma17_CCP5h	Cond	0.2246	1	215.2	0.636	0.00104259
Risk	EEG	Gamma17_CCP5h	Session*Cond	0.0495	2	215.2	0.95175	0.000459826
Risk	EEG	Gamma18_CCP1	Session	21.552	2	212.1	0	0.1689
Risk	EEG	Gamma18_CCP1	Cond	2.0719	1	199.5	0.151603	0.0102787
Risk	EEG	Gamma18_CCP1	Session*Cond	0.5815	2	199.5	0.560002	0.00579579
Risk	EEG	Gamma19_CCPz	Session	50.0068	2	219.1	0	0.313411
Risk	EEG	Gamma19_CCPz	Cond	0.8582	1	207.7	0.355326	0.00411492
Risk	EEG	Gamma19_CCPz	Session*Cond	0.4404	2	207.6	0.644368	0.00422485
Risk	EEG	Gamma20_CCP2	Session	17.6376	2	224.8	0	0.135635
Risk	EEG	Gamma20_CCP2	Cond	2.6859	1	215.2	0.102702	0.0123271
Risk	EEG	Gamma20_CCP2	Session*Cond	0.362	2	215.2	0.696687	0.00335303
Risk	EEG	Gamma21_CCP6h	Session	17.0911	2	208.8	0	0.140678
Risk	EEG	Gamma21_CCP6h	Cond	1.7058	1	198.1	0.19305	0.00853729
Risk	EEG	Gamma21_CCP6h	Session*Cond	0.5396	2	198.2	0.583858	0.00541552
Risk	EEG	Gamma23_CPPz	Session	31.8473	2	144.1	0	0.306527
Risk	EEG	Gamma23_CPPz	Cond	0.9241	1	133.2	0.338137	0.00688989
Risk	EEG	Gamma23_CPPz	Session*Cond	0.357	2	133.2	0.70044	0.00533178
Risk	EEG	Gamma24_CPP4h	Session	18.9886	2	197.2	0	0.161483
Risk	EEG	Gamma24_CPP4h	Cond	2.7699	1	186.2	0.097736	0.0146579
Risk	EEG	Gamma24_CPP4h	Session*Cond	0.5562	2	186.2	0.574358	0.00593874
Risk	EEG	Gamma25_PO3	Session	48.9684	2	216.7	0	0.311269
Risk	EEG	Gamma25_PO3	Cond	1.5892	1	209.8	0.208835	0.00751789
Risk	EEG	Gamma25_PO3	Session*Cond	0.4873	2	209.8	0.614982	0.0046239
Risk	EEG	Gamma26_PO1	Session	30.454	2	226.6	0	0.211848
Risk	EEG	Gamma26_PO1	Cond	1.4531	1	219.8	0.229326	0.00656759
Risk	EEG	Gamma26_PO1	Session*Cond	0.4903	2	219.8	0.613096	0.00444151
Risk	EEG	Gamma27_POz	Session	20.8672	2	176.1	0	0.191588
Risk	EEG	Gamma27_POz	Cond	2.8605	1	166.9	0.092645	0.0168502
Risk	EEG	Gamma27_POz	Session*Cond	0.702	2	166.9	0.497029	0.00834205
Risk	EEG	Gamma28_PO2	Session	18.2634	2	189.2	0	0.161819
Risk	EEG	Gamma28_PO2	Cond	2.3244	1	178.2	0.129128	0.0128758
Risk	EEG	Gamma28_PO2	Session*Cond	0.3752	2	178.2	0.687665	0.00419334
Risk	EEG	Gamma29_PO4	Session	20.8156	2	215.9	0	0.161655
Risk	EEG	Gamma29_PO4	Cond	1.5333	1	208.2	0.217017	0.00731071
Risk	EEG	Gamma29_PO4	Session*Cond	0.418	2	208.2	0.658945	0.00399931
Risk	EEG	Gamma30_O1h	Session	10.6358	2	115.3	5.8e-05	0.155754
Risk	EEG	Gamma30_O1h	Cond	0.2022	1	113	0.653797	0.00178618
Risk	EEG	Gamma30_O1h	Session*Cond	1.1997	2	113	0.30509	0.0207921
Risk	EEG	Gamma31_Oz	Session	13.0662	2	122.9	7e-06	0.175347
Risk	EEG	Gamma31_Oz	Cond	2.5479	1	117.9	0.11312	0.0211535
Risk	EEG	Gamma31_Oz	Session*Cond	0.8114	2	117.9	0.44669	0.0135773
Risk	EEG	Gamma32_O2h	Session	13.8465	2	103.2	5e-06	0.21157
Risk	EEG	Gamma32_O2h	Cond	2.262	1	96.9	0.135833	0.0228112
Risk	EEG	Gamma32_O2h	Session*Cond	0.5067	2	96.9	0.604084	0.01035
Risk	EEG	Engage01_AFF3	Session	5.4596	2	188.9	0.004954	0.0546454
Risk	EEG	Engage01_AFF3	Cond	0.0139	1	180.1	0.906311	7.71734e-05
Risk	EEG	Engage01_AFF3	Session*Cond	0.4087	2	180	0.665118	0.00452058
Risk	EEG	Engage02_AFF1	Session	11.4338	2	224.9	1.9e-05	0.0922946
Risk	EEG	Engage02_AFF1	Cond	0.0047	1	214.6	0.945122	2.19007e-05
Risk	EEG	Engage02_AFF1	Session*Cond	0.1721	2	214.6	0.842017	0.00160135
Risk	EEG	Engage03_AFF2	Session	12.6413	2	223.9	6e-06	0.101462
Risk	EEG	Engage03_AFF2	Cond	0.0599	1	214.5	0.806898	0.000279176
Risk	EEG	Engage03_AFF2	Session*Cond	0.108	2	214.4	0.897658	0.00100645
Risk	EEG	Engage04_AFF4	Session	9.7414	2	228.5	8.7e-05	0.0785651
Risk	EEG	Engage04_AFF4	Cond	0.6074	1	220.3	0.436608	0.00274957
Risk	EEG	Engage04_AFF4	Session*Cond	0.1089	2	220.2	0.896841	0.000988123
Risk	EEG	Engage05_FFC5h	Session	19.2412	2	220.5	0	0.148591
Risk	EEG	Engage05_FFC5h	Cond	0.7599	1	214	0.384333	0.00353837
Risk	EEG	Engage05_FFC5h	Session*Cond	0.0635	2	214	0.938488	0.000593106
Risk	EEG	Engage06_FFC3h	Session	7.8556	2	227.3	0.000502	0.0646522
Risk	EEG	Engage06_FFC3h	Cond	0.3785	1	219.7	0.539031	0.00171984
Risk	EEG	Engage06_FFC3h	Session*Cond	0.9441	2	219.7	0.390606	0.00852121
Risk	EEG	Engage07_FFCz	Session	3.9902	2	231.8	0.019781	0.0332821
Risk	EEG	Engage07_FFCz	Cond	0.1628	1	225.6	0.68696	0.000721111
Risk	EEG	Engage07_FFCz	Session*Cond	0.0121	2	225.5	0.987977	0.000107306
Risk	EEG	Engage08_FFC4h	Session	5.5744	2	217.6	0.004355	0.0487382
Risk	EEG	Engage08_FFC4h	Cond	0.1602	1	207.6	0.689398	0.000771081
Risk	EEG	Engage08_FFC4h	Session*Cond	0.0333	2	207.6	0.967255	0.000320706
Risk	EEG	Engage09_FFC6h	Session	10.4814	2	201.8	4.7e-05	0.0941037
Risk	EEG	Engage09_FFC6h	Cond	0.0792	1	192.1	0.778642	0.000412115
Risk	EEG	Engage09_FFC6h	Session*Cond	0.1176	2	192.1	0.889122	0.00122287
Risk	EEG	Engage10_FCC5h	Session	31.0244	2	213.4	0	0.225264
Risk	EEG	Engage10_FCC5h	Cond	0.0192	1	208.3	0.889844	9.21663e-05
Risk	EEG	Engage10_FCC5h	Session*Cond	0.1316	2	208.3	0.876751	0.00126197
Risk	EEG	Engage11_FCC3	Session	32.2113	2	197.4	0	0.246054
Risk	EEG	Engage11_FCC3	Cond	0.1424	1	194.1	0.706361	0.000733105
Risk	EEG	Engage11_FCC3	Session*Cond	0.1269	2	194.1	0.880913	0.00130587
Risk	EEG	Engage12_FCC1h	Session	5.6648	2	224.7	0.003979	0.0480008
Risk	EEG	Engage12_FCC1h	Cond	0.0002	1	219.3	0.988111	9.11992e-07
Risk	EEG	Engage12_FCC1h	Session*Cond	0.137	2	219.3	0.872061	0.00124787
Risk	EEG	Engage13_FCCz	Session	11.7835	2	217.9	1.4e-05	0.0975993
Risk	EEG	Engage13_FCCz	Cond	0.0018	1	213.3	0.966225	8.43875e-06
Risk	EEG	Engage13_FCCz	Session*Cond	0.1149	2	213.3	0.891531	0.0010762
Risk	EEG	Engage14_FCC2h	Session	8.5526	2	228.9	0.000262	0.0695319
Risk	EEG	Engage14_FCC2h	Cond	0.2916	1	225.2	0.589739	0.00129317
Risk	EEG	Engage14_FCC2h	Session*Cond	0.0955	2	225.2	0.908935	0.000847416
Risk	EEG	Engage15_FCC4	Session	10.8259	2	224.2	3.2e-05	0.0880685
Risk	EEG	Engage15_FCC4	Cond	0.0149	1	220.2	0.902983	6.76612e-05
Risk	EEG	Engage15_FCC4	Session*Cond	0.7716	2	220.2	0.463508	0.0069594
Risk	EEG	Engage16_FCC6h	Session	8.6733	2	225.2	0.000235	0.0715186
Risk	EEG	Engage16_FCC6h	Cond	0.0053	1	220.3	0.941869	2.40575e-05
Risk	EEG	Engage16_FCC6h	Session*Cond	0.2638	2	220.3	0.768337	0.00238919
Risk	EEG	Engage17_CCP5h	Session	17.2793	2	222.2	0	0.134596
Risk	EEG	Engage17_CCP5h	Cond	0.0209	1	215.6	0.885301	9.69294e-05
Risk	EEG	Engage17_CCP5h	Session*Cond	0.0633	2	215.6	0.938673	0.000586854
Risk	EEG	Engage18_CCP1	Session	10.3096	2	203.9	5.4e-05	0.0918371
Risk	EEG	Engage18_CCP1	Cond	0.0022	1	199.2	0.962474	1.10441e-05
Risk	EEG	Engage18_CCP1	Session*Cond	0.0933	2	199.2	0.910969	0.00093587
Risk	EEG	Engage19_CCPz	Session	24.8087	2	211.5	0	0.19002
Risk	EEG	Engage19_CCPz	Cond	0.0877	1	207.3	0.767435	0.000422879
Risk	EEG	Engage19_CCPz	Session*Cond	0.3007	2	207.3	0.740644	0.00289272
Risk	EEG	Engage20_CCP2	Session	9.1323	2	219.4	0.000155	0.0768503
Risk	EEG	Engage20_CCP2	Cond	0.2637	1	215.3	0.608111	0.0012233
Risk	EEG	Engage20_CCP2	Session*Cond	0.048	2	215.2	0.953101	0.000445898
Risk	EEG	Engage21_CCP6h	Session	13.7734	2	204	2e-06	0.118969
Risk	EEG	Engage21_CCP6h	Cond	0.0443	1	198.4	0.833432	0.000223236
Risk	EEG	Engage21_CCP6h	Session*Cond	0.2238	2	198.5	0.79969	0.00224984
Risk	EEG	Engage23_CPPz	Session	5.9191	2	144.6	0.003382	0.0756733
Risk	EEG	Engage23_CPPz	Cond	0.3678	1	133	0.545238	0.00275779
Risk	EEG	Engage23_CPPz	Session*Cond	0.0167	2	132.9	0.983428	0.000251254
Risk	EEG	Engage24_CPP4h	Session	13.2323	2	192.2	4e-06	0.121028
Risk	EEG	Engage24_CPP4h	Cond	0.6857	1	186.3	0.408702	0.00366713
Risk	EEG	Engage24_CPP4h	Session*Cond	0.058	2	186.3	0.943698	0.000622264
Risk	EEG	Engage25_PO3	Session	30.4031	2	214.3	0	0.221028
Risk	EEG	Engage25_PO3	Cond	0.8833	1	210.2	0.348365	0.0041846
Risk	EEG	Engage25_PO3	Session*Cond	0.117	2	210.2	0.889641	0.00111199
Risk	EEG	Engage26_PO1	Session	23.7898	2	226.2	0	0.173788
Risk	EEG	Engage26_PO1	Cond	0.6502	1	220.1	0.420928	0.00294541
Risk	EEG	Engage26_PO1	Session*Cond	0.0007	2	220.1	0.999284	6.3607e-06
Risk	EEG	Engage27_POz	Session	17.4963	2	176.6	0	0.165377
Risk	EEG	Engage27_POz	Cond	1.6536	1	167.2	0.200249	0.0097931
Risk	EEG	Engage27_POz	Session*Cond	0.6147	2	167.2	0.541997	0.0072992
Risk	EEG	Engage28_PO2	Session	16.0469	2	188.5	0	0.145488
Risk	EEG	Engage28_PO2	Cond	0.5763	1	178.4	0.448755	0.00321998
Risk	EEG	Engage28_PO2	Session*Cond	0.0413	2	178.4	0.959513	0.00046279
Risk	EEG	Engage29_PO4	Session	18.7605	2	214.6	0	0.148821
Risk	EEG	Engage29_PO4	Cond	0.427	1	208.1	0.514181	0.0020477
Risk	EEG	Engage29_PO4	Session*Cond	0.2818	2	208.1	0.754729	0.002701
Risk	EEG	Engage30_O1h	Session	4.3338	2	116.2	0.015303	0.0694143
Risk	EEG	Engage30_O1h	Cond	0.0866	1	113.1	0.769116	0.000765108
Risk	EEG	Engage30_O1h	Session*Cond	0.2398	2	113.1	0.787188	0.00422259
Risk	EEG	Engage31_Oz	Session	13.438	2	123.9	5e-06	0.178251
Risk	EEG	Engage31_Oz	Cond	0.751	1	118	0.387908	0.00632416
Risk	EEG	Engage31_Oz	Session*Cond	0.5599	2	118	0.572776	0.00940062
Risk	EEG	Engage32_O2h	Session	6.3074	2	102.1	0.002613	0.109967
Risk	EEG	Engage32_O2h	Cond	1.4225	1	96.9	0.235902	0.0144677
Risk	EEG	Engage32_O2h	Session*Cond	0.487	2	96.9	0.615939	0.00995157
Risk	EEG	Theta_Alpha01_AFF3	Session	2.2193	2	191.1	0.111485	0.0226994
Risk	EEG	Theta_Alpha01_AFF3	Cond	0.8369	1	180.2	0.36151	0.00462281
Risk	EEG	Theta_Alpha01_AFF3	Session*Cond	0.7762	2	180.1	0.461679	0.00854599
Risk	EEG	Theta_Alpha02_AFF1	Session	5.3157	2	222	0.005559	0.0457006
Risk	EEG	Theta_Alpha02_AFF1	Cond	0.443	1	213.7	0.506393	0.00206871
Risk	EEG	Theta_Alpha02_AFF1	Session*Cond	0.971	2	213.7	0.380373	0.00900567
Risk	EEG	Theta_Alpha03_AFF2	Session	3.0911	2	221.5	0.047419	0.0271528
Risk	EEG	Theta_Alpha03_AFF2	Cond	0.6699	1	213.9	0.414011	0.00312206
Risk	EEG	Theta_Alpha03_AFF2	Session*Cond	0.7732	2	213.8	0.462809	0.00718099
Risk	EEG	Theta_Alpha04_AFF4	Session	4.949	2	226.5	0.007876	0.0418701
Risk	EEG	Theta_Alpha04_AFF4	Cond	1.9181	1	219.7	0.167474	0.00865498
Risk	EEG	Theta_Alpha04_AFF4	Session*Cond	1.3994	2	219.7	0.248933	0.0125789
Risk	EEG	Theta_Alpha05_FFC5h	Session	2.8781	2	228.1	0.058286	0.0246143
Risk	EEG	Theta_Alpha05_FFC5h	Cond	0.1386	1	213.5	0.710078	0.000648759
Risk	EEG	Theta_Alpha05_FFC5h	Session*Cond	0.2764	2	213.4	0.758756	0.00258375
Risk	EEG	Theta_Alpha06_FFC3h	Session	1.0985	2	227	0.335136	0.00958564
Risk	EEG	Theta_Alpha06_FFC3h	Cond	0.3194	1	218.5	0.572559	0.00145965
Risk	EEG	Theta_Alpha06_FFC3h	Session*Cond	1.0746	2	218.5	0.343228	0.00974035
Risk	EEG	Theta_Alpha07_FFCz	Session	11.0972	2	240.1	2.5e-05	0.0846164
Risk	EEG	Theta_Alpha07_FFCz	Cond	0.047	1	226.9	0.828508	0.000207097
Risk	EEG	Theta_Alpha07_FFCz	Session*Cond	0.027	2	226.8	0.973361	0.000238039
Risk	EEG	Theta_Alpha08_FFC4h	Session	0.7257	2	217.1	0.485158	0.006641
Risk	EEG	Theta_Alpha08_FFC4h	Cond	1.2956	1	206.6	0.256333	0.00623197
Risk	EEG	Theta_Alpha08_FFC4h	Session*Cond	2.346	2	206.6	0.098297	0.0222062
Risk	EEG	Theta_Alpha09_FFC6h	Session	4.1244	2	203.4	0.017545	0.038974
Risk	EEG	Theta_Alpha09_FFC6h	Cond	0.0077	1	190.9	0.930083	4.03336e-05
Risk	EEG	Theta_Alpha09_FFC6h	Session*Cond	0.9036	2	190.9	0.40683	0.00937796
Risk	EEG	Theta_Alpha10_FCC5h	Session	2.0338	2	223.5	0.133255	0.0178742
Risk	EEG	Theta_Alpha10_FCC5h	Cond	0.1605	1	204.9	0.689137	0.000782696
Risk	EEG	Theta_Alpha10_FCC5h	Session*Cond	0.0404	2	204.9	0.960388	0.000394183
Risk	EEG	Theta_Alpha11_FCC3	Session	0.2656	2	201.2	0.767023	0.00263321
Risk	EEG	Theta_Alpha11_FCC3	Cond	0.3304	1	192.4	0.566083	0.00171431
Risk	EEG	Theta_Alpha11_FCC3	Session*Cond	0.8032	2	192.4	0.449402	0.00828014
Risk	EEG	Theta_Alpha12_FCC1h	Session	12.6005	2	234.8	6e-06	0.0969266
Risk	EEG	Theta_Alpha12_FCC1h	Cond	0.0031	1	220.2	0.955534	1.40779e-05
Risk	EEG	Theta_Alpha12_FCC1h	Session*Cond	0.0194	2	220.1	0.980826	0.000176252
Risk	EEG	Theta_Alpha13_FCCz	Session	0.2912	2	218.6	0.74766	0.00265715
Risk	EEG	Theta_Alpha13_FCCz	Cond	0.6734	1	212.8	0.412799	0.00315449
Risk	EEG	Theta_Alpha13_FCCz	Session*Cond	0.0869	2	212.8	0.916782	0.000816063
Risk	EEG	Theta_Alpha14_FCC2h	Session	0.1701	2	229.3	0.843723	0.00148145
Risk	EEG	Theta_Alpha14_FCC2h	Cond	0.6168	1	224.8	0.43305	0.00273626
Risk	EEG	Theta_Alpha14_FCC2h	Session*Cond	0.0372	2	224.8	0.963519	0.000330851
Risk	EEG	Theta_Alpha15_FCC4	Session	0.2515	2	225.5	0.777839	0.00222563
Risk	EEG	Theta_Alpha15_FCC4	Cond	0.2088	1	219.7	0.6482	0.000949485
Risk	EEG	Theta_Alpha15_FCC4	Session*Cond	1.0593	2	219.7	0.348461	0.00955105
Risk	EEG	Theta_Alpha16_FCC6h	Session	2.5237	2	229.3	0.082389	0.0215381
Risk	EEG	Theta_Alpha16_FCC6h	Cond	0.4143	1	219	0.520476	0.00188821
Risk	EEG	Theta_Alpha16_FCC6h	Session*Cond	0.8374	2	219	0.434212	0.00758945
Risk	EEG	Theta_Alpha17_CCP5h	Session	2.9309	2	227.8	0.055366	0.0250867
Risk	EEG	Theta_Alpha17_CCP5h	Cond	0.1413	1	213.3	0.707323	0.000662009
Risk	EEG	Theta_Alpha17_CCP5h	Session*Cond	0.081	2	213.3	0.922195	0.000758917
Risk	EEG	Theta_Alpha18_CCP1	Session	5.7497	2	214.5	0.003695	0.0508824
Risk	EEG	Theta_Alpha18_CCP1	Cond	0.4566	1	199.3	0.499985	0.00228578
Risk	EEG	Theta_Alpha18_CCP1	Session*Cond	0.3737	2	199.3	0.688631	0.00373611
Risk	EEG	Theta_Alpha19_CCPz	Session	1.2623	2	211.2	0.285119	0.0118124
Risk	EEG	Theta_Alpha19_CCPz	Cond	0.2514	1	206.6	0.616644	0.00121537
Risk	EEG	Theta_Alpha19_CCPz	Session*Cond	0.0148	2	206.6	0.985271	0.000143251
Risk	EEG	Theta_Alpha20_CCP2	Session	3.3708	2	230	0.036069	0.0284766
Risk	EEG	Theta_Alpha20_CCP2	Cond	0.2107	1	214.8	0.646669	0.000979951
Risk	EEG	Theta_Alpha20_CCP2	Session*Cond	0.0301	2	214.8	0.970324	0.000280182
Risk	EEG	Theta_Alpha21_CCP6h	Session	1.5582	2	205.3	0.212986	0.0149528
Risk	EEG	Theta_Alpha21_CCP6h	Cond	0.0298	1	197.4	0.863147	0.00015094
Risk	EEG	Theta_Alpha21_CCP6h	Session*Cond	0.2949	2	197.4	0.744936	0.00297894
Risk	EEG	Theta_Alpha23_CPPz	Session	13.6189	2	141.8	4e-06	0.161134
Risk	EEG	Theta_Alpha23_CPPz	Cond	0.7291	1	132.1	0.39472	0.00548901
Risk	EEG	Theta_Alpha23_CPPz	Session*Cond	0.4774	2	132.1	0.621436	0.00717599
Risk	EEG	Theta_Alpha24_CPP4h	Session	1.3615	2	195	0.258706	0.0137718
Risk	EEG	Theta_Alpha24_CPP4h	Cond	0.2337	1	185.1	0.629398	0.00126097
Risk	EEG	Theta_Alpha24_CPP4h	Session*Cond	0.369	2	185.1	0.691962	0.0039712
Risk	EEG	Theta_Alpha25_PO3	Session	9.2604	2	214.4	0.000139	0.0795154
Risk	EEG	Theta_Alpha25_PO3	Cond	0.3364	1	209.8	0.562526	0.00160086
Risk	EEG	Theta_Alpha25_PO3	Session*Cond	0.1174	2	209.8	0.88929	0.00111791
Risk	EEG	Theta_Alpha26_PO1	Session	0.3332	2	226.4	0.716963	0.00293482
Risk	EEG	Theta_Alpha26_PO1	Cond	0.0033	1	219.8	0.954155	1.50134e-05
Risk	EEG	Theta_Alpha26_PO1	Session*Cond	0.3452	2	219.8	0.708483	0.0031312
Risk	EEG	Theta_Alpha27_POz	Session	1.38	2	181.1	0.254212	0.0150114
Risk	EEG	Theta_Alpha27_POz	Cond	0.2002	1	166.1	0.655178	0.00120385
Risk	EEG	Theta_Alpha27_POz	Session*Cond	0.9343	2	166.1	0.394909	0.0111247
Risk	EEG	Theta_Alpha28_PO2	Session	1.4433	2	191.6	0.238701	0.0148422
Risk	EEG	Theta_Alpha28_PO2	Cond	0.1291	1	177.2	0.719831	0.000728025
Risk	EEG	Theta_Alpha28_PO2	Session*Cond	0.4195	2	177.2	0.658047	0.00471245
Risk	EEG	Theta_Alpha29_PO4	Session	2.8673	2	218.2	0.058995	0.0256084
Risk	EEG	Theta_Alpha29_PO4	Cond	0.1885	1	207.8	0.664587	0.0009063
Risk	EEG	Theta_Alpha29_PO4	Session*Cond	0.4794	2	207.8	0.619814	0.00459286
Risk	EEG	Theta_Alpha30_O1h	Session	5.2567	2	121.7	0.006461	0.0795184
Risk	EEG	Theta_Alpha30_O1h	Cond	0.0371	1	113.1	0.847702	0.000327921
Risk	EEG	Theta_Alpha30_O1h	Session*Cond	0.2028	2	113.1	0.816719	0.00357339
Risk	EEG	Theta_Alpha31_Oz	Session	10.9403	2	126.3	4.2e-05	0.147662
Risk	EEG	Theta_Alpha31_Oz	Cond	0	1	119.2	0.996515	0
Risk	EEG	Theta_Alpha31_Oz	Session*Cond	0.05	2	119.2	0.951277	0.000838223
Risk	EEG	Theta_Alpha32_O2h	Session	1.5226	2	104.1	0.222969	0.0284212
Risk	EEG	Theta_Alpha32_O2h	Cond	0.2258	1	97.2	0.635753	0.00231766
Risk	EEG	Theta_Alpha32_O2h	Session*Cond	0.2942	2	97.2	0.745799	0.00601707
Risk	EEG	Theta_Beta01_AFF3	Session	12.6197	2	191.1	7e-06	0.116666
Risk	EEG	Theta_Beta01_AFF3	Cond	0.0663	1	179.7	0.797116	0.000368812
Risk	EEG	Theta_Beta01_AFF3	Session*Cond	0.4031	2	179.6	0.668862	0.0044688
Risk	EEG	Theta_Beta02_AFF1	Session	16.7853	2	226.5	0	0.129083
Risk	EEG	Theta_Beta02_AFF1	Cond	0.1928	1	214.2	0.661029	0.000899284
Risk	EEG	Theta_Beta02_AFF1	Session*Cond	0.2646	2	214.1	0.767761	0.00246565
Risk	EEG	Theta_Beta03_AFF2	Session	16.8696	2	225.1	0	0.130348
Risk	EEG	Theta_Beta03_AFF2	Cond	0.2406	1	214.4	0.624301	0.00112094
Risk	EEG	Theta_Beta03_AFF2	Session*Cond	0.402	2	214.3	0.669516	0.00373773
Risk	EEG	Theta_Beta04_AFF4	Session	15.8898	2	232	0	0.120478
Risk	EEG	Theta_Beta04_AFF4	Cond	1.1059	1	220.6	0.294136	0.00498814
Risk	EEG	Theta_Beta04_AFF4	Session*Cond	0.413	2	220.5	0.662168	0.00373205
Risk	EEG	Theta_Beta05_FFC5h	Session	9.226	2	218.9	0.000142	0.0777411
Risk	EEG	Theta_Beta05_FFC5h	Cond	0.4422	1	213.5	0.506795	0.00206691
Risk	EEG	Theta_Beta05_FFC5h	Session*Cond	0.2609	2	213.5	0.770617	0.00243807
Risk	EEG	Theta_Beta06_FFC3h	Session	13.099	2	234.3	4e-06	0.100569
Risk	EEG	Theta_Beta06_FFC3h	Cond	0.2466	1	220.6	0.619992	0.00111661
Risk	EEG	Theta_Beta06_FFC3h	Session*Cond	1.1947	2	220.5	0.304743	0.0107201
Risk	EEG	Theta_Beta07_FFCz	Session	9.8321	2	239.4	7.9e-05	0.0759047
Risk	EEG	Theta_Beta07_FFCz	Cond	0.6509	1	226.9	0.420634	0.00286046
Risk	EEG	Theta_Beta07_FFCz	Session*Cond	0.3759	2	226.8	0.68712	0.00330386
Risk	EEG	Theta_Beta08_FFC4h	Session	14.5484	2	221.2	1e-06	0.116249
Risk	EEG	Theta_Beta08_FFC4h	Cond	0.0001	1	207.8	0.990528	4.81232e-07
Risk	EEG	Theta_Beta08_FFC4h	Session*Cond	0.5759	2	207.7	0.563066	0.00551492
Risk	EEG	Theta_Beta09_FFC6h	Session	16.0828	2	205	0	0.135625
Risk	EEG	Theta_Beta09_FFC6h	Cond	0.1429	1	191.8	0.705869	0.000744492
Risk	EEG	Theta_Beta09_FFC6h	Session*Cond	0.136	2	191.8	0.872895	0.00141614
Risk	EEG	Theta_Beta10_FCC5h	Session	5.3768	2	221.2	0.005247	0.046361
Risk	EEG	Theta_Beta10_FCC5h	Cond	0.0153	1	208	0.901568	7.35523e-05
Risk	EEG	Theta_Beta10_FCC5h	Session*Cond	0.0964	2	208	0.908165	0.000926065
Risk	EEG	Theta_Beta11_FCC3	Session	36.1286	2	202.5	0	0.262986
Risk	EEG	Theta_Beta11_FCC3	Cond	0.0007	1	194.3	0.978899	3.60266e-06
Risk	EEG	Theta_Beta11_FCC3	Session*Cond	0.1076	2	194.3	0.898031	0.00110634
Risk	EEG	Theta_Beta12_FCC1h	Session	11.4591	2	233.9	1.8e-05	0.089239
Risk	EEG	Theta_Beta12_FCC1h	Cond	0.0313	1	220.5	0.859738	0.00014193
Risk	EEG	Theta_Beta12_FCC1h	Session*Cond	0.014	2	220.4	0.986143	0.000127026
Risk	EEG	Theta_Beta13_FCCz	Session	13.6048	2	224.7	3e-06	0.108013
Risk	EEG	Theta_Beta13_FCCz	Cond	0.016	1	213.8	0.899368	7.48307e-05
Risk	EEG	Theta_Beta13_FCCz	Session*Cond	0.0268	2	213.7	0.973586	0.000250756
Risk	EEG	Theta_Beta14_FCC2h	Session	10.4687	2	234.9	4.4e-05	0.0818387
Risk	EEG	Theta_Beta14_FCC2h	Cond	0.0804	1	225.7	0.776998	0.000356098
Risk	EEG	Theta_Beta14_FCC2h	Session*Cond	0.0261	2	225.6	0.974215	0.000231329
Risk	EEG	Theta_Beta15_FCC4	Session	13.3919	2	229.6	3e-06	0.104468
Risk	EEG	Theta_Beta15_FCC4	Cond	0.3416	1	220.5	0.559498	0.00154681
Risk	EEG	Theta_Beta15_FCC4	Session*Cond	0.4535	2	220.4	0.635993	0.00409838
Risk	EEG	Theta_Beta16_FCC6h	Session	14.4086	2	229.4	1e-06	0.111601
Risk	EEG	Theta_Beta16_FCC6h	Cond	0.0212	1	220.5	0.884375	9.61359e-05
Risk	EEG	Theta_Beta16_FCC6h	Session*Cond	0.2647	2	220.5	0.76768	0.00239516
Risk	EEG	Theta_Beta17_CCP5h	Session	0.7125	2	229.2	0.491521	0.00617886
Risk	EEG	Theta_Beta17_CCP5h	Cond	0.0431	1	214.8	0.835654	0.000200612
Risk	EEG	Theta_Beta17_CCP5h	Session*Cond	0.0305	2	214.8	0.96997	0.000283904
Risk	EEG	Theta_Beta18_CCP1	Session	4.9145	2	214.4	0.008187	0.0438347
Risk	EEG	Theta_Beta18_CCP1	Cond	0.1381	1	199.5	0.710578	0.000691752
Risk	EEG	Theta_Beta18_CCP1	Session*Cond	0.1223	2	199.5	0.884944	0.00122456
Risk	EEG	Theta_Beta19_CCPz	Session	18.2025	2	217	0	0.143663
Risk	EEG	Theta_Beta19_CCPz	Cond	0.056	1	207.1	0.813205	0.000270328
Risk	EEG	Theta_Beta19_CCPz	Session*Cond	0.678	2	207	0.508765	0.00650809
Risk	EEG	Theta_Beta20_CCP2	Session	1.642	2	230.1	0.195849	0.0140712
Risk	EEG	Theta_Beta20_CCP2	Cond	0.016	1	215.4	0.89944	7.42749e-05
Risk	EEG	Theta_Beta20_CCP2	Session*Cond	0.0169	2	215.4	0.983241	0.000156893
Risk	EEG	Theta_Beta21_CCP6h	Session	21.618	2	206.8	0	0.172919
Risk	EEG	Theta_Beta21_CCP6h	Cond	0.5724	1	198.1	0.450204	0.00288112
Risk	EEG	Theta_Beta21_CCP6h	Session*Cond	0.1185	2	198.1	0.888274	0.00119494
Risk	EEG	Theta_Beta23_CPPz	Session	6.9152	2	136.8	0.001377	0.0918168
Risk	EEG	Theta_Beta23_CPPz	Cond	0.209	1	133.5	0.648283	0.0015631
Risk	EEG	Theta_Beta23_CPPz	Session*Cond	0.2342	2	133.4	0.791511	0.00349896
Risk	EEG	Theta_Beta24_CPP4h	Session	10.0971	2	196.7	6.7e-05	0.0931062
Risk	EEG	Theta_Beta24_CPP4h	Cond	0.6948	1	186.5	0.40559	0.00371164
Risk	EEG	Theta_Beta24_CPP4h	Session*Cond	0.0518	2	186.5	0.949509	0.000555188
Risk	EEG	Theta_Beta25_PO3	Session	21.3992	2	216.7	0	0.164927
Risk	EEG	Theta_Beta25_PO3	Cond	0.1076	1	210.2	0.743209	0.000511632
Risk	EEG	Theta_Beta25_PO3	Session*Cond	0.1223	2	210.2	0.884933	0.0011623
Risk	EEG	Theta_Beta26_PO1	Session	23.9339	2	229.6	0	0.172517
Risk	EEG	Theta_Beta26_PO1	Cond	0.0147	1	220.5	0.903655	6.66622e-05
Risk	EEG	Theta_Beta26_PO1	Session*Cond	0.0873	2	220.5	0.916465	0.00079121
Risk	EEG	Theta_Beta27_POz	Session	24.3636	2	178.2	0	0.214726
Risk	EEG	Theta_Beta27_POz	Cond	0.7665	1	167.6	0.382552	0.00455257
Risk	EEG	Theta_Beta27_POz	Session*Cond	0.2545	2	167.6	0.77557	0.0030278
Risk	EEG	Theta_Beta28_PO2	Session	12.5048	2	191.6	8e-06	0.115459
Risk	EEG	Theta_Beta28_PO2	Cond	0.1483	1	178.6	0.700647	0.000829658
Risk	EEG	Theta_Beta28_PO2	Session*Cond	0.189	2	178.6	0.827992	0.00211199
Risk	EEG	Theta_Beta29_PO4	Session	13.6728	2	217.8	3e-06	0.111548
Risk	EEG	Theta_Beta29_PO4	Cond	0.007	1	208	0.933316	3.36527e-05
Risk	EEG	Theta_Beta29_PO4	Session*Cond	0.4966	2	208	0.609324	0.00475231
Risk	EEG	Theta_Beta30_O1h	Session	14.9708	2	122.3	2e-06	0.196672
Risk	EEG	Theta_Beta30_O1h	Cond	0.1055	1	113.4	0.745874	0.00092947
Risk	EEG	Theta_Beta30_O1h	Session*Cond	0.0111	2	113.4	0.989007	0.000195729
Risk	EEG	Theta_Beta31_Oz	Session	15.4119	2	129.1	1e-06	0.192741
Risk	EEG	Theta_Beta31_Oz	Cond	0.0604	1	118.4	0.806365	0.000509875
Risk	EEG	Theta_Beta31_Oz	Session*Cond	0.0184	2	118.4	0.981733	0.000310714
Risk	EEG	Theta_Beta32_O2h	Session	9.092	2	102.5	0.000232	0.150674
Risk	EEG	Theta_Beta32_O2h	Cond	0.1075	1	97.1	0.743677	0.00110588
Risk	EEG	Theta_Beta32_O2h	Session*Cond	2.2207	2	97.1	0.11402	0.0437398
Risk	EEG	ThetaAlpha_BetaAlpha01_AFF3	Session	9.4982	2	191.5	0.000117	0.0902457
Risk	EEG	ThetaAlpha_BetaAlpha01_AFF3	Cond	0.0897	1	179.8	0.764957	0.000498639
Risk	EEG	ThetaAlpha_BetaAlpha01_AFF3	Session*Cond	0.569	2	179.7	0.56713	0.00629293
Risk	EEG	ThetaAlpha_BetaAlpha02_AFF1	Session	14.2057	2	226.3	2e-06	0.111543
Risk	EEG	ThetaAlpha_BetaAlpha02_AFF1	Cond	0.1438	1	214	0.704881	0.000671511
Risk	EEG	ThetaAlpha_BetaAlpha02_AFF1	Session*Cond	0.4559	2	213.9	0.634517	0.00424465
Risk	EEG	ThetaAlpha_BetaAlpha03_AFF2	Session	13.1041	2	225.1	4e-06	0.104287
Risk	EEG	ThetaAlpha_BetaAlpha03_AFF2	Cond	0.2853	1	214.3	0.593779	0.00132954
Risk	EEG	ThetaAlpha_BetaAlpha03_AFF2	Session*Cond	0.4967	2	214.2	0.609249	0.00461631
Risk	EEG	ThetaAlpha_BetaAlpha04_AFF4	Session	14.2861	2	231.8	1e-06	0.109736
Risk	EEG	ThetaAlpha_BetaAlpha04_AFF4	Cond	1.3146	1	220.4	0.252812	0.00592924
Risk	EEG	ThetaAlpha_BetaAlpha04_AFF4	Session*Cond	0.5507	2	220.3	0.577365	0.00497467
Risk	EEG	ThetaAlpha_BetaAlpha05_FFC5h	Session	15.9876	2	219.4	0	0.127201
Risk	EEG	ThetaAlpha_BetaAlpha05_FFC5h	Cond	0.7604	1	213.8	0.384183	0.00354399
Risk	EEG	ThetaAlpha_BetaAlpha05_FFC5h	Session*Cond	0.2214	2	213.8	0.801574	0.00206681
Risk	EEG	ThetaAlpha_BetaAlpha06_FFC3h	Session	10.3014	2	234.5	5.2e-05	0.0807627
Risk	EEG	ThetaAlpha_BetaAlpha06_FFC3h	Cond	0.2687	1	220.8	0.604741	0.00121546
Risk	EEG	ThetaAlpha_BetaAlpha06_FFC3h	Session*Cond	1.4081	2	220.6	0.24679	0.0126052
Risk	EEG	ThetaAlpha_BetaAlpha07_FFCz	Session	10.0245	2	239.2	6.6e-05	0.0773349
Risk	EEG	ThetaAlpha_BetaAlpha07_FFCz	Cond	0.2615	1	226.8	0.609573	0.00115167
Risk	EEG	ThetaAlpha_BetaAlpha07_FFCz	Session*Cond	0.1058	2	226.7	0.899668	0.000932522
Risk	EEG	ThetaAlpha_BetaAlpha08_FFC4h	Session	9.5921	2	221.4	0.000101	0.0797401
Risk	EEG	ThetaAlpha_BetaAlpha08_FFC4h	Cond	0.0027	1	207.8	0.958546	1.29931e-05
Risk	EEG	ThetaAlpha_BetaAlpha08_FFC4h	Session*Cond	0.8123	2	207.7	0.445254	0.00776115
Risk	EEG	ThetaAlpha_BetaAlpha09_FFC6h	Session	13.3232	2	206.2	4e-06	0.114438
Risk	EEG	ThetaAlpha_BetaAlpha09_FFC6h	Cond	0.1903	1	192	0.663188	0.000990164
Risk	EEG	ThetaAlpha_BetaAlpha09_FFC6h	Session*Cond	0.2811	2	192	0.755255	0.00291958
Risk	EEG	ThetaAlpha_BetaAlpha10_FCC5h	Session	8.094	2	219.9	0.000406	0.0685677
Risk	EEG	ThetaAlpha_BetaAlpha10_FCC5h	Cond	0.0088	1	208.2	0.925479	4.22653e-05
Risk	EEG	ThetaAlpha_BetaAlpha10_FCC5h	Session*Cond	0.0712	2	208.2	0.93132	0.00068349
Risk	EEG	ThetaAlpha_BetaAlpha11_FCC3	Session	33.4838	2	200.9	0	0.250003
Risk	EEG	ThetaAlpha_BetaAlpha11_FCC3	Cond	0.0089	1	194.2	0.924754	4.58269e-05
Risk	EEG	ThetaAlpha_BetaAlpha11_FCC3	Session*Cond	0.3531	2	194.2	0.702986	0.00362328
Risk	EEG	ThetaAlpha_BetaAlpha12_FCC1h	Session	10.7096	2	234.1	3.5e-05	0.0838262
Risk	EEG	ThetaAlpha_BetaAlpha12_FCC1h	Cond	0.0181	1	220.5	0.892962	8.20794e-05
Risk	EEG	ThetaAlpha_BetaAlpha12_FCC1h	Session*Cond	0.0082	2	220.4	0.991883	7.44046e-05
Risk	EEG	ThetaAlpha_BetaAlpha13_FCCz	Session	10.8182	2	224.1	3.3e-05	0.0880472
Risk	EEG	ThetaAlpha_BetaAlpha13_FCCz	Cond	0.0343	1	214	0.853285	0.000160255
Risk	EEG	ThetaAlpha_BetaAlpha13_FCCz	Session*Cond	0.0201	2	213.9	0.9801	0.000187903
Risk	EEG	ThetaAlpha_BetaAlpha14_FCC2h	Session	8.4342	2	234.3	0.00029	0.0671597
Risk	EEG	ThetaAlpha_BetaAlpha14_FCC2h	Cond	0.0999	1	225.7	0.752277	0.000442427
Risk	EEG	ThetaAlpha_BetaAlpha14_FCC2h	Session*Cond	0.005	2	225.7	0.995004	4.43046e-05
Risk	EEG	ThetaAlpha_BetaAlpha15_FCC4	Session	11.6791	2	229.6	1.5e-05	0.0923402
Risk	EEG	ThetaAlpha_BetaAlpha15_FCC4	Cond	0.3179	1	220.7	0.573466	0.00143835
Risk	EEG	ThetaAlpha_BetaAlpha15_FCC4	Session*Cond	0.8499	2	220.7	0.428843	0.00764299
Risk	EEG	ThetaAlpha_BetaAlpha16_FCC6h	Session	12.8448	2	229	5e-06	0.100866
Risk	EEG	ThetaAlpha_BetaAlpha16_FCC6h	Cond	0.0581	1	220.6	0.809769	0.000263303
Risk	EEG	ThetaAlpha_BetaAlpha16_FCC6h	Session*Cond	0.4275	2	220.6	0.652688	0.00386083
Risk	EEG	ThetaAlpha_BetaAlpha17_CCP5h	Session	0.9038	2	228.8	0.406452	0.00783842
Risk	EEG	ThetaAlpha_BetaAlpha17_CCP5h	Cond	0.0304	1	215.3	0.861707	0.000141178
Risk	EEG	ThetaAlpha_BetaAlpha17_CCP5h	Session*Cond	0.0418	2	215.3	0.959085	0.000388145
Risk	EEG	ThetaAlpha_BetaAlpha18_CCP1	Session	4.5248	2	214.4	0.011892	0.0404995
Risk	EEG	ThetaAlpha_BetaAlpha18_CCP1	Cond	0.2398	1	199.5	0.624905	0.00120056
Risk	EEG	ThetaAlpha_BetaAlpha18_CCP1	Session*Cond	0.2458	2	199.5	0.782342	0.0024581
Risk	EEG	ThetaAlpha_BetaAlpha19_CCPz	Session	20.6158	2	215.6	0	0.160539
Risk	EEG	ThetaAlpha_BetaAlpha19_CCPz	Cond	0.0027	1	207.3	0.958791	1.30244e-05
Risk	EEG	ThetaAlpha_BetaAlpha19_CCPz	Session*Cond	0.2341	2	207.2	0.791506	0.00225456
Risk	EEG	ThetaAlpha_BetaAlpha20_CCP2	Session	1.3198	2	230.3	0.269191	0.0113317
Risk	EEG	ThetaAlpha_BetaAlpha20_CCP2	Cond	0.0313	1	215.8	0.859663	0.000145021
Risk	EEG	ThetaAlpha_BetaAlpha20_CCP2	Session*Cond	0.004	2	215.8	0.99599	3.707e-05
Risk	EEG	ThetaAlpha_BetaAlpha21_CCP6h	Session	22.2576	2	206	0	0.177695
Risk	EEG	ThetaAlpha_BetaAlpha21_CCP6h	Cond	0.7442	1	198.2	0.389349	0.00374075
Risk	EEG	ThetaAlpha_BetaAlpha21_CCP6h	Session*Cond	0.2841	2	198.2	0.753008	0.00285861
Risk	EEG	ThetaAlpha_BetaAlpha23_CPPz	Session	6.7367	2	136.6	0.001621	0.0897787
Risk	EEG	ThetaAlpha_BetaAlpha23_CPPz	Cond	0.4629	1	133.1	0.497471	0.00346578
Risk	EEG	ThetaAlpha_BetaAlpha23_CPPz	Session*Cond	0.2682	2	133	0.765159	0.00401688
Risk	EEG	ThetaAlpha_BetaAlpha24_CPP4h	Session	8.2911	2	196.9	0.000349	0.0776749
Risk	EEG	ThetaAlpha_BetaAlpha24_CPP4h	Cond	0.8577	1	186.7	0.355568	0.00457299
Risk	EEG	ThetaAlpha_BetaAlpha24_CPP4h	Session*Cond	0.0482	2	186.7	0.95295	0.00051607
Risk	EEG	ThetaAlpha_BetaAlpha25_PO3	Session	19.0636	2	215.8	0	0.15015
Risk	EEG	ThetaAlpha_BetaAlpha25_PO3	Cond	0.4545	1	210.2	0.500946	0.00215756
Risk	EEG	ThetaAlpha_BetaAlpha25_PO3	Session*Cond	0.0883	2	210.2	0.915525	0.000839447
Risk	EEG	ThetaAlpha_BetaAlpha26_PO1	Session	23.5712	2	227.9	0	0.1714
Risk	EEG	ThetaAlpha_BetaAlpha26_PO1	Cond	0.2021	1	220.3	0.653487	0.000916545
Risk	EEG	ThetaAlpha_BetaAlpha26_PO1	Session*Cond	0.0084	2	220.3	0.991637	7.62538e-05
Risk	EEG	ThetaAlpha_BetaAlpha27_POz	Session	20.2023	2	178.3	0	0.184745
Risk	EEG	ThetaAlpha_BetaAlpha27_POz	Cond	1.5076	1	167.6	0.221235	0.00891503
Risk	EEG	ThetaAlpha_BetaAlpha27_POz	Session*Cond	0.4846	2	167.6	0.616809	0.00574957
Risk	EEG	ThetaAlpha_BetaAlpha28_PO2	Session	13.0499	2	191.6	5e-06	0.119889
Risk	EEG	ThetaAlpha_BetaAlpha28_PO2	Cond	0.2605	1	178.7	0.610418	0.00145563
Risk	EEG	ThetaAlpha_BetaAlpha28_PO2	Session*Cond	0.0394	2	178.7	0.961344	0.000440768
Risk	EEG	ThetaAlpha_BetaAlpha29_PO4	Session	13.6928	2	217.2	3e-06	0.111967
Risk	EEG	ThetaAlpha_BetaAlpha29_PO4	Cond	0.0004	1	208.1	0.983673	1.92215e-06
Risk	EEG	ThetaAlpha_BetaAlpha29_PO4	Session*Cond	0.418	2	208.1	0.658918	0.00400123
Risk	EEG	ThetaAlpha_BetaAlpha30_O1h	Session	14.3267	2	121.3	3e-06	0.191082
Risk	EEG	ThetaAlpha_BetaAlpha30_O1h	Cond	0.1342	1	113.3	0.714751	0.00118306
Risk	EEG	ThetaAlpha_BetaAlpha30_O1h	Session*Cond	0.0012	2	113.3	0.998805	2.11823e-05
Risk	EEG	ThetaAlpha_BetaAlpha31_Oz	Session	15.3284	2	129.2	1e-06	0.191777
Risk	EEG	ThetaAlpha_BetaAlpha31_Oz	Cond	0.097	1	118.2	0.755977	0.00081997
Risk	EEG	ThetaAlpha_BetaAlpha31_Oz	Session*Cond	0.0309	2	118.2	0.969579	0.000522569
Risk	EEG	ThetaAlpha_BetaAlpha32_O2h	Session	8.0113	2	102.1	0.000586	0.135644
Risk	EEG	ThetaAlpha_BetaAlpha32_O2h	Cond	0.5134	1	97	0.47538	0.00526492
Risk	EEG	ThetaAlpha_BetaAlpha32_O2h	Session*Cond	1.8251	2	97	0.166694	0.0362662
Risk	Eye	SacVel	Session	0.0542	2	205	0.947253	0.000528501
Risk	Eye	SacVel	Cond	2.0605	1	185.6	0.152846	0.0109799
Risk	Eye	SacVel	Session*Cond	2.6478	2	185	0.073491	0.0278283
Risk	Eye	PupDia	Session	37.0981	2	4	0.002617	0.948847
Risk	Eye	PupDia	Cond	0.2839	1	4	0.622388	0.0662714
Risk	Eye	PupDia	Session*Cond	1.0511	2	4	0.429678	0.344499
Risk	Eye	Fixate	Session	0.1005	2	185.2	0.904439	0.00108414
Risk	Eye	Fixate	Cond	0.0295	1	171	0.863803	0.000172485
Risk	Eye	Fixate	Session*Cond	0.2635	2	170.5	0.768647	0.00308138
Risk	Eye	MeanFix	Session	6.4806	2	200.6	0.001874	0.0606908
Risk	Eye	MeanFix	Cond	1.8699	1	183.7	0.173154	0.0100765
Risk	Eye	MeanFix	Session*Cond	0.5299	2	183.1	0.589586	0.00575478
Risk	Eye	MedFix	Session	6.4806	2	200.6	0.001874	0.0606908
Risk	Eye	MedFix	Cond	1.8699	1	183.7	0.173154	0.0100765
Risk	Eye	MedFix	Session*Cond	0.5299	2	183.1	0.589586	0.00575478
Risk	Eye	FixRate	Session	3.9691	2	198.5	0.020409	0.0384532
Risk	Eye	FixRate	Cond	0.498	1	183	0.481264	0.00271393
Risk	Eye	FixRate	Session*Cond	0.6253	2	182.5	0.536263	0.00680596
Risk	Eye	FixSacRatio	Session	0.5177	2	191.3	0.596745	0.0053833
Risk	Eye	FixSacRatio	Cond	0.0691	1	189.5	0.793003	0.000364511
Risk	Eye	FixSacRatio	Session*Cond	1.6387	2	189	0.196989	0.0170452
Risk	Eye	SacLength	Session	3.0063	2	194.3	0.051781	0.0300161
Risk	Eye	SacLength	Cond	0.3783	1	185.4	0.539259	0.0020363
Risk	Eye	SacLength	Session*Cond	0.012	2	185	0.988078	0.000129713
Risk	fNIR	MeanHbO01	Session	1.4468	2	383.4	0.236595	0.00749068
Risk	fNIR	MeanHbO01	Cond	0.0711	1	380.4	0.789952	0.000186874
Risk	fNIR	MeanHbO01	Session*Cond	1.6478	2	380.4	0.193843	0.0085891
Risk	fNIR	MeanHbO02	Session	0.7474	2	383.1	0.474294	0.00388669
Risk	fNIR	MeanHbO02	Cond	2.4414	1	380.4	0.119001	0.00637705
Risk	fNIR	MeanHbO02	Session*Cond	1.8886	2	380.4	0.152695	0.00983192
Risk	fNIR	MeanHbO03	Session	1.7051	2	382.1	0.183135	0.00884594
Risk	fNIR	MeanHbO03	Cond	1.8567	1	379.2	0.173816	0.0048725
Risk	fNIR	MeanHbO03	Session*Cond	0.9516	2	379.2	0.387041	0.00499392
Risk	fNIR	MeanHbO04	Session	4.5089	2	379.3	0.011608	0.0232227
Risk	fNIR	MeanHbO04	Cond	0.8678	1	376.6	0.352154	0.002299
Risk	fNIR	MeanHbO04	Session*Cond	1.1896	2	376.5	0.305482	0.00627957
Risk	fNIR	MeanHbO05	Session	3.7937	2	381.6	0.023367	0.0194955
Risk	fNIR	MeanHbO05	Cond	0.3676	1	379	0.544679	0.000968981
Risk	fNIR	MeanHbO05	Session*Cond	0.6192	2	379	0.538899	0.0032569
Risk	fNIR	MeanHbO06	Session	5.9913	2	380.7	0.002742	0.0305147
Risk	fNIR	MeanHbO06	Cond	0.0054	1	378.4	0.941322	1.42704e-05
Risk	fNIR	MeanHbO06	Session*Cond	0.0806	2	378.4	0.922534	0.000425823
Risk	fNIR	MeanHbO07	Session	2.5967	2	382.7	0.075829	0.0133887
Risk	fNIR	MeanHbO07	Cond	0.031	1	380.3	0.860445	8.15079e-05
Risk	fNIR	MeanHbO07	Session*Cond	0.1317	2	380.3	0.87665	0.000692132
Risk	fNIR	MeanHbO08	Session	16.1639	2	379.5	0	0.0784983
Risk	fNIR	MeanHbO08	Cond	0.0098	1	377.3	0.921041	2.59734e-05
Risk	fNIR	MeanHbO08	Session*Cond	0.888	2	377.3	0.41234	0.00468508
Risk	fNIR	MeanHbO09	Session	1.5842	2	382.4	0.206453	0.00821748
Risk	fNIR	MeanHbO09	Cond	0.7825	1	380.3	0.376941	0.00205336
Risk	fNIR	MeanHbO09	Session*Cond	0.651	2	380.3	0.522123	0.00341193
Risk	fNIR	MeanHbO10	Session	4.9997	2	380	0.00719	0.0256395
Risk	fNIR	MeanHbO10	Cond	2.0447	1	377.2	0.153563	0.00539151
Risk	fNIR	MeanHbO10	Session*Cond	0.941	2	377.2	0.391161	0.00496463
Risk	fNIR	MeanHbO11	Session	3.827	2	381.9	0.022615	0.0196481
Risk	fNIR	MeanHbO11	Cond	0.6174	1	379.9	0.43252	0.00162253
Risk	fNIR	MeanHbO11	Session*Cond	0.5053	2	379.9	0.603749	0.00265312
Risk	fNIR	MeanHbO12	Session	3.1362	2	381	0.044571	0.0161964
Risk	fNIR	MeanHbO12	Cond	2.0466	1	379.3	0.153366	0.00536677
Risk	fNIR	MeanHbO12	Session*Cond	0.752	2	379.3	0.472108	0.00394954
Risk	fNIR	MeanHbO13	Session	4.8912	2	382.4	0.007989	0.0249435
Risk	fNIR	MeanHbO13	Cond	0.9086	1	380.1	0.34109	0.00238472
Risk	fNIR	MeanHbO13	Session*Cond	1.0015	2	380.1	0.368313	0.00524204
Risk	fNIR	MeanHbO14	Session	4.4199	2	375.1	0.012668	0.0230239
Risk	fNIR	MeanHbO14	Cond	0.9004	1	373.6	0.343291	0.00240427
Risk	fNIR	MeanHbO14	Session*Cond	1.0879	2	373.5	0.338	0.0057917
Risk	fNIR	MeanHbO15	Session	1.1024	2	381.4	0.333145	0.00574758
Risk	fNIR	MeanHbO15	Cond	0.4489	1	379.3	0.503254	0.0011821
Risk	fNIR	MeanHbO15	Session*Cond	1.3521	2	379.3	0.259937	0.00707898
Risk	fNIR	MeanHbO16	Session	2.9442	2	380.6	0.053843	0.0152356
Risk	fNIR	MeanHbO16	Cond	1.0583	1	379.1	0.304251	0.00278384
Risk	fNIR	MeanHbO16	Session*Cond	2.2446	2	379.1	0.107378	0.0117031
Risk	fNIR	SlopeHbO01	Session	2.512	2	378.5	0.082456	0.0130996
Risk	fNIR	SlopeHbO01	Cond	0.2848	1	373.7	0.593876	0.000761528
Risk	fNIR	SlopeHbO01	Session*Cond	1.7191	2	373.6	0.180643	0.00911897
Risk	fNIR	SlopeHbO02	Session	0.4995	2	377.6	0.607206	0.00263868
Risk	fNIR	SlopeHbO02	Cond	0.0095	1	374.3	0.922506	2.53801e-05
Risk	fNIR	SlopeHbO02	Session*Cond	0.9259	2	374.3	0.397089	0.00492301
Risk	fNIR	SlopeHbO03	Session	1.6803	2	376.1	0.18771	0.00885626
Risk	fNIR	SlopeHbO03	Cond	0.3284	1	371.9	0.566946	0.000882254
Risk	fNIR	SlopeHbO03	Session*Cond	0.8588	2	372	0.424517	0.00459598
Risk	fNIR	SlopeHbO04	Session	1.9043	2	356.7	0.150442	0.0105645
Risk	fNIR	SlopeHbO04	Cond	3.67	1	350.3	0.056214	0.0103681
Risk	fNIR	SlopeHbO04	Session*Cond	0.4402	2	348.8	0.644276	0.00251773
Risk	fNIR	SlopeHbO05	Session	1.3637	2	377.4	0.256974	0.00717496
Risk	fNIR	SlopeHbO05	Cond	1.2307	1	373.4	0.267979	0.0032851
Risk	fNIR	SlopeHbO05	Session*Cond	0.6428	2	373.4	0.526416	0.00343114
Risk	fNIR	SlopeHbO06	Session	2.1046	2	354.3	0.123413	0.0117408
Risk	fNIR	SlopeHbO06	Cond	0.575	1	348.2	0.448789	0.00164863
Risk	fNIR	SlopeHbO06	Session*Cond	0.0546	2	348	0.946828	0.000313695
Risk	fNIR	SlopeHbO07	Session	0.5063	2	376.1	0.603128	0.00268514
Risk	fNIR	SlopeHbO07	Cond	0.0709	1	372.8	0.790156	0.000190146
Risk	fNIR	SlopeHbO07	Session*Cond	0.3637	2	372.8	0.695348	0.00194738
Risk	fNIR	SlopeHbO08	Session	2.0847	2	353.4	0.125876	0.0116604
Risk	fNIR	SlopeHbO08	Cond	1.4494	1	342.9	0.229462	0.0042091
Risk	fNIR	SlopeHbO08	Session*Cond	0.5856	2	343.2	0.557318	0.00340098
Risk	fNIR	SlopeHbO09	Session	0.071	2	376.4	0.931492	0.000377116
Risk	fNIR	SlopeHbO09	Cond	0.0162	1	373.1	0.898687	4.34181e-05
Risk	fNIR	SlopeHbO09	Session*Cond	0.8458	2	373.1	0.430017	0.00451344
Risk	fNIR	SlopeHbO10	Session	0.5046	2	350.1	0.604161	0.00287432
Risk	fNIR	SlopeHbO10	Cond	0.3193	1	340.6	0.572383	0.000936585
Risk	fNIR	SlopeHbO10	Session*Cond	0.1508	2	340.6	0.860049	0.000884713
Risk	fNIR	SlopeHbO11	Session	0.9356	2	375.3	0.393254	0.00496114
Risk	fNIR	SlopeHbO11	Cond	0.112	1	372.1	0.738046	0.000300904
Risk	fNIR	SlopeHbO11	Session*Cond	0.8528	2	372.1	0.42707	0.0045628
Risk	fNIR	SlopeHbO12	Session	0.6887	2	364.1	0.502888	0.00376877
Risk	fNIR	SlopeHbO12	Cond	0.0682	1	359.3	0.794107	0.000189778
Risk	fNIR	SlopeHbO12	Session*Cond	0.5361	2	359.2	0.585479	0.00297608
Risk	fNIR	SlopeHbO13	Session	1.1195	2	374.5	0.327533	0.00594311
Risk	fNIR	SlopeHbO13	Cond	0.075	1	372.1	0.784309	0.000201518
Risk	fNIR	SlopeHbO13	Session*Cond	1.2136	2	371.9	0.298303	0.00648417
Risk	fNIR	SlopeHbO14	Session	0.4142	2	342.1	0.661178	0.00241566
Risk	fNIR	SlopeHbO14	Cond	0.2863	1	328.4	0.59296	0.000871043
Risk	fNIR	SlopeHbO14	Session*Cond	1.1759	2	328.3	0.309826	0.00711262
Risk	fNIR	SlopeHbO15	Session	2.2672	2	377.9	0.105006	0.0118567
Risk	fNIR	SlopeHbO15	Cond	0.0713	1	374.9	0.78956	0.000190148
Risk	fNIR	SlopeHbO15	Session*Cond	1.5278	2	374.9	0.218352	0.00808455
Risk	fNIR	SlopeHbO16	Session	0.7222	2	369.4	0.48636	0.0038949
Risk	fNIR	SlopeHbO16	Cond	0.1386	1	365.9	0.709941	0.000378649
Risk	fNIR	SlopeHbO16	Session*Cond	1.0342	2	366	0.356535	0.00561961
Risk	fNIR	Time2PeakHbO01	Session	0.0265	2	382.8	0.973813	0.000138434
Risk	fNIR	Time2PeakHbO01	Cond	0.414	1	380.3	0.520332	0.00108743
Risk	fNIR	Time2PeakHbO01	Session*Cond	0.4266	2	380.3	0.653014	0.00223847
Risk	fNIR	Time2PeakHbO02	Session	0.7819	2	382.2	0.458255	0.0040749
Risk	fNIR	Time2PeakHbO02	Cond	2.3289	1	380.3	0.127822	0.00608658
Risk	fNIR	Time2PeakHbO02	Session*Cond	0.1508	2	380.3	0.860073	0.00079243
Risk	fNIR	Time2PeakHbO03	Session	0.1832	2	382	0.832636	0.000958243
Risk	fNIR	Time2PeakHbO03	Cond	0.4756	1	379.5	0.490851	0.00125166
Risk	fNIR	Time2PeakHbO03	Session*Cond	1.5266	2	379.5	0.21861	0.00798111
Risk	fNIR	Time2PeakHbO04	Session	0.3443	2	379.7	0.708925	0.00181025
Risk	fNIR	Time2PeakHbO04	Cond	2.5423	1	376.6	0.111669	0.0067054
Risk	fNIR	Time2PeakHbO04	Session*Cond	0.5824	2	376.6	0.559073	0.0030834
Risk	fNIR	Time2PeakHbO05	Session	0.55	2	381.6	0.577398	0.00287431
Risk	fNIR	Time2PeakHbO05	Cond	0.984	1	379.3	0.321843	0.00258754
Risk	fNIR	Time2PeakHbO05	Session*Cond	0.1341	2	379.3	0.874534	0.000706592
Risk	fNIR	Time2PeakHbO06	Session	2.0703	2	380.5	0.127572	0.0107649
Risk	fNIR	Time2PeakHbO06	Cond	1.9252	1	378.3	0.166105	0.00506332
Risk	fNIR	Time2PeakHbO06	Session*Cond	0.023	2	378.3	0.977249	0.000121582
Risk	fNIR	Time2PeakHbO07	Session	0.4757	2	382.4	0.621798	0.0024818
Risk	fNIR	Time2PeakHbO07	Cond	2.0761	1	379.7	0.150449	0.005438
Risk	fNIR	Time2PeakHbO07	Session*Cond	0.1997	2	379.7	0.819103	0.00105078
Risk	fNIR	Time2PeakHbO08	Session	4.121	2	379.2	0.01696	0.0212729
Risk	fNIR	Time2PeakHbO08	Cond	0.7841	1	377.2	0.376467	0.00207443
Risk	fNIR	Time2PeakHbO08	Session*Cond	0.1384	2	377.2	0.870835	0.00073329
Risk	fNIR	Time2PeakHbO09	Session	0.1063	2	382.2	0.899203	0.000555944
Risk	fNIR	Time2PeakHbO09	Cond	0.5132	1	380.1	0.474183	0.00134835
Risk	fNIR	Time2PeakHbO09	Session*Cond	0.2801	2	380.1	0.75586	0.00147165
Risk	fNIR	Time2PeakHbO10	Session	0.2239	2	379	0.799467	0.00118014
Risk	fNIR	Time2PeakHbO10	Cond	0.0046	1	376.7	0.94586	1.22112e-05
Risk	fNIR	Time2PeakHbO10	Session*Cond	0.1326	2	376.7	0.87585	0.000703513
Risk	fNIR	Time2PeakHbO11	Session	1.8751	2	382.3	0.154748	0.00971428
Risk	fNIR	Time2PeakHbO11	Cond	0.2281	1	380.2	0.633177	0.000599588
Risk	fNIR	Time2PeakHbO11	Session*Cond	0.2054	2	380.2	0.814405	0.00107932
Risk	fNIR	Time2PeakHbO12	Session	0.0603	2	381.2	0.941525	0.000316269
Risk	fNIR	Time2PeakHbO12	Cond	0.7188	1	379.4	0.397086	0.00189099
Risk	fNIR	Time2PeakHbO12	Session*Cond	0.4456	2	379.4	0.640755	0.00234347
Risk	fNIR	Time2PeakHbO13	Session	0.0159	2	382.1	0.984261	8.32174e-05
Risk	fNIR	Time2PeakHbO13	Cond	2.3887	1	379.9	0.12305	0.00624842
Risk	fNIR	Time2PeakHbO13	Session*Cond	0.448	2	379.9	0.639222	0.00235297
Risk	fNIR	Time2PeakHbO14	Session	0.9437	2	375.9	0.390097	0.00499593
Risk	fNIR	Time2PeakHbO14	Cond	0.0896	1	373.8	0.764845	0.000239643
Risk	fNIR	Time2PeakHbO14	Session*Cond	0.0291	2	373.7	0.971312	0.000155716
Risk	fNIR	Time2PeakHbO15	Session	0.2311	2	381	0.793775	0.00121165
Risk	fNIR	Time2PeakHbO15	Cond	0.516	1	379.3	0.472999	0.00135855
Risk	fNIR	Time2PeakHbO15	Session*Cond	0.9769	2	379.3	0.377427	0.00512467
Risk	fNIR	Time2PeakHbO16	Session	0.3997	2	381.4	0.670827	0.00209158
Risk	fNIR	Time2PeakHbO16	Cond	0.0128	1	379.3	0.909919	3.37452e-05
Risk	fNIR	Time2PeakHbO16	Session*Cond	0.6641	2	379.3	0.515347	0.00348949
Risk	fNIR	PeakHbO01	Session	0.6866	2	382.1	0.5039	0.00358095
Risk	fNIR	PeakHbO01	Cond	0.4312	1	380.2	0.511779	0.00113286
Risk	fNIR	PeakHbO01	Session*Cond	0.5555	2	380.2	0.574228	0.00291363
Risk	fNIR	PeakHbO02	Session	3.6488	2	382.7	0.026932	0.0187119
Risk	fNIR	PeakHbO02	Cond	0.0026	1	380.3	0.959098	6.83666e-06
Risk	fNIR	PeakHbO02	Session*Cond	0.6054	2	380.3	0.546368	0.0031737
Risk	fNIR	PeakHbO03	Session	0.4172	2	381.4	0.659178	0.00218295
Risk	fNIR	PeakHbO03	Cond	0.152	1	379.2	0.69685	0.000400683
Risk	fNIR	PeakHbO03	Session*Cond	0.3341	2	379.2	0.716167	0.00175903
Risk	fNIR	PeakHbO04	Session	4.37	2	379.7	0.013293	0.0225003
Risk	fNIR	PeakHbO04	Cond	0.0907	1	376.7	0.763418	0.000240717
Risk	fNIR	PeakHbO04	Session*Cond	0.0048	2	376.7	0.995235	2.54838e-05
Risk	fNIR	PeakHbO05	Session	0.4576	2	380.7	0.63314	0.00239823
Risk	fNIR	PeakHbO05	Cond	0.1932	1	379.1	0.660499	0.000509368
Risk	fNIR	PeakHbO05	Session*Cond	0.1122	2	379.1	0.893897	0.000591578
Risk	fNIR	PeakHbO06	Session	2.3001	2	380.8	0.101641	0.0119362
Risk	fNIR	PeakHbO06	Cond	0.7418	1	378.3	0.389641	0.00195704
Risk	fNIR	PeakHbO06	Session*Cond	1.0004	2	378.3	0.368708	0.0052611
Risk	fNIR	PeakHbO07	Session	2.9544	2	383.3	0.053298	0.0151816
Risk	fNIR	PeakHbO07	Cond	0.0001	1	380.4	0.992205	2.62881e-07
Risk	fNIR	PeakHbO07	Session*Cond	0.1221	2	380.4	0.885081	0.000641544
Risk	fNIR	PeakHbO08	Session	3.1336	2	379.3	0.044689	0.0162545
Risk	fNIR	PeakHbO08	Cond	2.2325	1	377.3	0.13597	0.00588224
Risk	fNIR	PeakHbO08	Session*Cond	1.1896	2	377.3	0.305468	0.00626634
Risk	fNIR	PeakHbO09	Session	1.2071	2	382.1	0.300196	0.00627857
Risk	fNIR	PeakHbO09	Cond	0.047	1	380.3	0.828508	0.000123571
Risk	fNIR	PeakHbO09	Session*Cond	0.624	2	380.3	0.536362	0.00327089
Risk	fNIR	PeakHbO10	Session	4.156	2	377.7	0.016393	0.021533
Risk	fNIR	PeakHbO10	Cond	0.1235	1	376	0.725424	0.00032835
Risk	fNIR	PeakHbO10	Session*Cond	0.0188	2	376	0.981418	9.999e-05
Risk	fNIR	PeakHbO11	Session	2.0843	2	382.1	0.125809	0.010792
Risk	fNIR	PeakHbO11	Cond	0	1	380	0.997669	0
Risk	fNIR	PeakHbO11	Session*Cond	0.0749	2	380	0.927862	0.000394055
Risk	fNIR	PeakHbO12	Session	2.4771	2	381.6	0.085338	0.0128163
Risk	fNIR	PeakHbO12	Cond	0.1713	1	379.1	0.67916	0.000451656
Risk	fNIR	PeakHbO12	Session*Cond	0.0135	2	379.1	0.986567	7.12162e-05
Risk	fNIR	PeakHbO13	Session	1.7789	2	382.1	0.170217	0.00922528
Risk	fNIR	PeakHbO13	Cond	0	1	380.2	0.996193	0
Risk	fNIR	PeakHbO13	Session*Cond	0.1422	2	380.2	0.86751	0.000747468
Risk	fNIR	PeakHbO14	Session	1.0362	2	375.7	0.355799	0.00548584
Risk	fNIR	PeakHbO14	Cond	0.0042	1	373.6	0.948424	1.12418e-05
Risk	fNIR	PeakHbO14	Session*Cond	0.9967	2	373.5	0.370064	0.00530875
Risk	fNIR	PeakHbO15	Session	1.6641	2	381.2	0.190742	0.00865528
Risk	fNIR	PeakHbO15	Cond	0.9428	1	379.2	0.332167	0.00248012
Risk	fNIR	PeakHbO15	Session*Cond	1.5839	2	379.2	0.206532	0.00828469
Risk	fNIR	PeakHbO16	Session	3.6566	2	381.8	0.02673	0.0187945
Risk	fNIR	PeakHbO16	Cond	0.3996	1	379.3	0.527669	0.00105241
Risk	fNIR	PeakHbO16	Session*Cond	0.1676	2	379.3	0.845748	0.000882953
Risk	fNIR	SumHbO01	Session	1.1321	2	377.9	0.323434	0.00595585
Risk	fNIR	SumHbO01	Cond	0.0004	1	373	0.985054	1.07238e-06
Risk	fNIR	SumHbO01	Session*Cond	1.7878	2	373	0.168764	0.00949504
Risk	fNIR	SumHbO02	Session	0.0722	2	376.9	0.930377	0.000382979
Risk	fNIR	SumHbO02	Cond	2.612	1	373.9	0.106904	0.00693736
Risk	fNIR	SumHbO02	Session*Cond	3.1476	2	373.9	0.044094	0.0165578
Risk	fNIR	SumHbO03	Session	0.9915	2	376.1	0.37197	0.00524488
Risk	fNIR	SumHbO03	Cond	2.8756	1	371.3	0.090773	0.00768516
Risk	fNIR	SumHbO03	Session*Cond	0.91	2	371.3	0.403418	0.00487779
Risk	fNIR	SumHbO04	Session	0.0615	2	352.7	0.940382	0.000348617
Risk	fNIR	SumHbO04	Cond	0.8397	1	346.6	0.360125	0.00241682
Risk	fNIR	SumHbO04	Session*Cond	1.7433	2	345	0.176475	0.010005
Risk	fNIR	SumHbO05	Session	1.8005	2	374	0.166653	0.00953652
Risk	fNIR	SumHbO05	Cond	0.3378	1	370.5	0.561451	0.00091091
Risk	fNIR	SumHbO05	Session*Cond	0.7764	2	370.5	0.460789	0.0041736
Risk	fNIR	SumHbO06	Session	3.2285	2	353.5	0.040789	0.0179383
Risk	fNIR	SumHbO06	Cond	0.7522	1	348.2	0.38637	0.0021556
Risk	fNIR	SumHbO06	Session*Cond	0.031	2	348.1	0.969448	0.000178078
Risk	fNIR	SumHbO07	Session	1.9898	2	376.2	0.138164	0.0104677
Risk	fNIR	SumHbO07	Cond	0.2756	1	373	0.599923	0.000738328
Risk	fNIR	SumHbO07	Session*Cond	0.6079	2	373	0.545035	0.00324893
Risk	fNIR	SumHbO08	Session	5.4334	2	347.9	0.004747	0.0302893
Risk	fNIR	SumHbO08	Cond	0.0784	1	339.2	0.779708	0.000231079
Risk	fNIR	SumHbO08	Session*Cond	3.4305	2	339.3	0.033499	0.0198203
Risk	fNIR	SumHbO09	Session	1.5805	2	376.5	0.207233	0.00832585
Risk	fNIR	SumHbO09	Cond	1.3025	1	373.6	0.254493	0.00347424
Risk	fNIR	SumHbO09	Session*Cond	0.807	2	373.6	0.446964	0.00430155
Risk	fNIR	SumHbO10	Session	3.1873	2	352.8	0.042476	0.0177479
Risk	fNIR	SumHbO10	Cond	1.1955	1	343.1	0.274997	0.00347231
Risk	fNIR	SumHbO10	Session*Cond	0.814	2	343.1	0.443919	0.00472256
Risk	fNIR	SumHbO11	Session	1.1825	2	374.1	0.307646	0.00628212
Risk	fNIR	SumHbO11	Cond	1.5574	1	371.3	0.21283	0.00417693
Risk	fNIR	SumHbO11	Session*Cond	0.1213	2	371.3	0.885759	0.000652953
Risk	fNIR	SumHbO12	Session	2.3164	2	362.9	0.100083	0.0126051
Risk	fNIR	SumHbO12	Cond	3.366	1	358.6	0.067384	0.00929922
Risk	fNIR	SumHbO12	Session*Cond	0.773	2	358.5	0.46239	0.0042939
Risk	fNIR	SumHbO13	Session	0.9659	2	374.7	0.381599	0.00512915
Risk	fNIR	SumHbO13	Cond	2.1441	1	371.9	0.143965	0.00573221
Risk	fNIR	SumHbO13	Session*Cond	0.4045	2	371.7	0.667597	0.00217176
Risk	fNIR	SumHbO14	Session	2.3541	2	341.3	0.096519	0.0136072
Risk	fNIR	SumHbO14	Cond	2.7085	1	329	0.100768	0.0081653
Risk	fNIR	SumHbO14	Session*Cond	1.5405	2	329	0.215816	0.00927786
Risk	fNIR	SumHbO15	Session	0.3187	2	376.8	0.727324	0.00168876
Risk	fNIR	SumHbO15	Cond	0.6136	1	374.6	0.433925	0.00163534
Risk	fNIR	SumHbO15	Session*Cond	0.8944	2	374.6	0.409705	0.00475253
Risk	fNIR	SumHbO16	Session	1.8088	2	368.6	0.165307	0.00971905
Risk	fNIR	SumHbO16	Cond	0.7475	1	365.6	0.387845	0.00204041
Risk	fNIR	SumHbO16	Session*Cond	1.8114	2	365.7	0.164885	0.00980931
Risk	fNIR	MeanOxy01	Session	1.2391	2	383.5	0.290803	0.00642057
Risk	fNIR	MeanOxy01	Cond	0	1	380.4	0.997787	0
Risk	fNIR	MeanOxy01	Session*Cond	1.5818	2	380.4	0.206964	0.00824792
Risk	fNIR	MeanOxy02	Session	0.9675	2	382.3	0.380974	0.00503598
Risk	fNIR	MeanOxy02	Cond	1.0644	1	380.3	0.302874	0.00279103
Risk	fNIR	MeanOxy02	Session*Cond	1.9875	2	380.3	0.138456	0.0103442
Risk	fNIR	MeanOxy03	Session	0.5666	2	381.9	0.567912	0.00295849
Risk	fNIR	MeanOxy03	Cond	2.2432	1	379.2	0.135038	0.00588082
Risk	fNIR	MeanOxy03	Session*Cond	0.2522	2	379.2	0.777237	0.0013284
Risk	fNIR	MeanOxy04	Session	4.9305	2	379.2	0.007693	0.0253456
Risk	fNIR	MeanOxy04	Cond	0.0286	1	376.6	0.865856	7.59369e-05
Risk	fNIR	MeanOxy04	Session*Cond	1.0487	2	376.6	0.3514	0.00553846
Risk	fNIR	MeanOxy05	Session	2.143	2	381.5	0.118707	0.0111098
Risk	fNIR	MeanOxy05	Cond	0.3293	1	378.9	0.566391	0.00086834
Risk	fNIR	MeanOxy05	Session*Cond	0.1471	2	378.9	0.863217	0.000775856
Risk	fNIR	MeanOxy06	Session	5.8963	2	380.3	0.003007	0.0300761
Risk	fNIR	MeanOxy06	Cond	0.8279	1	378.2	0.363461	0.00218427
Risk	fNIR	MeanOxy06	Session*Cond	0.1383	2	378.2	0.870904	0.000730825
Risk	fNIR	MeanOxy07	Session	1.0062	2	382.8	0.366567	0.00522956
Risk	fNIR	MeanOxy07	Cond	0.5538	1	380.3	0.457244	0.0014541
Risk	fNIR	MeanOxy07	Session*Cond	0.0421	2	380.3	0.958773	0.000221355
Risk	fNIR	MeanOxy08	Session	12.8378	2	379.4	4e-06	0.0633847
Risk	fNIR	MeanOxy08	Cond	1.3002	1	377.2	0.254909	0.00343514
Risk	fNIR	MeanOxy08	Session*Cond	1.027	2	377.2	0.359067	0.0054159
Risk	fNIR	MeanOxy09	Session	0.6204	2	382.4	0.538263	0.00323428
Risk	fNIR	MeanOxy09	Cond	2.0408	1	380.3	0.153955	0.00533765
Risk	fNIR	MeanOxy09	Session*Cond	0.2902	2	380.3	0.748314	0.00152384
Risk	fNIR	MeanOxy10	Session	3.5635	2	379.6	0.029292	0.018429
Risk	fNIR	MeanOxy10	Cond	1.099	1	377	0.295165	0.00290665
Risk	fNIR	MeanOxy10	Session*Cond	0.0176	2	377	0.98259	9.336e-05
Risk	fNIR	MeanOxy11	Session	3.5763	2	382.6	0.028919	0.0183516
Risk	fNIR	MeanOxy11	Cond	0.5601	1	380.1	0.454677	0.00147139
Risk	fNIR	MeanOxy11	Session*Cond	0.268	2	380.1	0.765021	0.00140817
Risk	fNIR	MeanOxy12	Session	2.2423	2	381.4	0.107615	0.0116216
Risk	fNIR	MeanOxy12	Cond	0.1972	1	379.4	0.657217	0.000519498
Risk	fNIR	MeanOxy12	Session*Cond	0.1551	2	379.4	0.856351	0.000816939
Risk	fNIR	MeanOxy13	Session	0.1933	2	383.1	0.824299	0.00100812
Risk	fNIR	MeanOxy13	Cond	1.1858	1	380.4	0.27686	0.00310756
Risk	fNIR	MeanOxy13	Session*Cond	0.523	2	380.4	0.593153	0.0027422
Risk	fNIR	MeanOxy14	Session	3.108	2	375.7	0.045843	0.0162758
Risk	fNIR	MeanOxy14	Cond	0	1	373.8	0.995485	0
Risk	fNIR	MeanOxy14	Session*Cond	0.3331	2	373.7	0.716936	0.00177954
Risk	fNIR	MeanOxy15	Session	0.0314	2	381.5	0.969109	0.000164586
Risk	fNIR	MeanOxy15	Cond	0.317	1	379.3	0.573777	0.000835052
Risk	fNIR	MeanOxy15	Session*Cond	0.7523	2	379.3	0.471981	0.00395111
Risk	fNIR	MeanOxy16	Session	2.2944	2	380.7	0.10221	0.01191
Risk	fNIR	MeanOxy16	Cond	0.0035	1	379.2	0.952537	9.22987e-06
Risk	fNIR	MeanOxy16	Session*Cond	1.2255	2	379.2	0.294782	0.0064221
Risk	fNIR	SlopeOxy01	Session	1.1381	2	378	0.321537	0.00598565
Risk	fNIR	SlopeOxy01	Cond	0.1372	1	373.6	0.71134	0.000367103
Risk	fNIR	SlopeOxy01	Session*Cond	3.2709	2	373.6	0.039063	0.0172088
Risk	fNIR	SlopeOxy02	Session	1.6067	2	378.7	0.201908	0.00841395
Risk	fNIR	SlopeOxy02	Cond	0.0191	1	375.3	0.890094	5.089e-05
Risk	fNIR	SlopeOxy02	Session*Cond	1.3729	2	375.2	0.254634	0.00726506
Risk	fNIR	SlopeOxy03	Session	0.1871	2	377	0.829431	0.000991589
Risk	fNIR	SlopeOxy03	Cond	0.0096	1	372.1	0.921863	2.57989e-05
Risk	fNIR	SlopeOxy03	Session*Cond	0.4644	2	372.1	0.628901	0.00248989
Risk	fNIR	SlopeOxy04	Session	1.2336	2	358.7	0.292467	0.00683119
Risk	fNIR	SlopeOxy04	Cond	7.5383	1	351.4	0.006351	0.0210017
Risk	fNIR	SlopeOxy04	Session*Cond	1.6067	2	349.9	0.202021	0.00910019
Risk	fNIR	SlopeOxy05	Session	0.4535	2	376.8	0.635742	0.00240133
Risk	fNIR	SlopeOxy05	Cond	0.3962	1	373.1	0.529442	0.00106079
Risk	fNIR	SlopeOxy05	Session*Cond	0.0741	2	373.1	0.928594	0.000397055
Risk	fNIR	SlopeOxy06	Session	1.4828	2	355.6	0.2284	0.00827073
Risk	fNIR	SlopeOxy06	Cond	3.3433	1	349.2	0.068331	0.00948337
Risk	fNIR	SlopeOxy06	Session*Cond	0.6471	2	349	0.524185	0.00369461
Risk	fNIR	SlopeOxy07	Session	0.894	2	375.8	0.409867	0.00473532
Risk	fNIR	SlopeOxy07	Cond	0.3087	1	372.7	0.578806	0.000827595
Risk	fNIR	SlopeOxy07	Session*Cond	0.5308	2	372.7	0.588587	0.00284031
Risk	fNIR	SlopeOxy08	Session	2.3753	2	347.9	0.094489	0.0134711
Risk	fNIR	SlopeOxy08	Cond	1.954	1	341.3	0.163064	0.00569258
Risk	fNIR	SlopeOxy08	Session*Cond	1.2081	2	341.6	0.300047	0.00702351
Risk	fNIR	SlopeOxy09	Session	0.4654	2	376.4	0.628224	0.0024668
Risk	fNIR	SlopeOxy09	Cond	0.2305	1	372.9	0.631425	0.000617746
Risk	fNIR	SlopeOxy09	Session*Cond	0.4848	2	372.9	0.616197	0.00259342
Risk	fNIR	SlopeOxy10	Session	0.3864	2	350.7	0.679787	0.00219875
Risk	fNIR	SlopeOxy10	Cond	0.0557	1	340	0.81364	0.000163797
Risk	fNIR	SlopeOxy10	Session*Cond	0.8889	2	339.9	0.412081	0.00520315
Risk	fNIR	SlopeOxy11	Session	0.3869	2	375.4	0.67944	0.00205703
Risk	fNIR	SlopeOxy11	Cond	0.4383	1	372.2	0.50834	0.00117621
Risk	fNIR	SlopeOxy11	Session*Cond	0.5939	2	372.2	0.552691	0.00318114
Risk	fNIR	SlopeOxy12	Session	0.9216	2	363.6	0.398821	0.00504374
Risk	fNIR	SlopeOxy12	Cond	0.1628	1	359	0.6868	0.000453276
Risk	fNIR	SlopeOxy12	Session*Cond	0.1267	2	359	0.88103	0.000705352
Risk	fNIR	SlopeOxy13	Session	0.2571	2	374.9	0.773397	0.00136969
Risk	fNIR	SlopeOxy13	Cond	0.0479	1	372.3	0.82696	0.000128643
Risk	fNIR	SlopeOxy13	Session*Cond	0.2034	2	372.1	0.816008	0.00109206
Risk	fNIR	SlopeOxy14	Session	0.6814	2	342.5	0.506593	0.00396321
Risk	fNIR	SlopeOxy14	Cond	0.2247	1	327.8	0.635766	0.000685009
Risk	fNIR	SlopeOxy14	Session*Cond	0.102	2	327.8	0.903051	0.000621944
Risk	fNIR	SlopeOxy15	Session	1.6939	2	377.6	0.185186	0.00889215
Risk	fNIR	SlopeOxy15	Cond	0.0379	1	374.6	0.845765	0.000101164
Risk	fNIR	SlopeOxy15	Session*Cond	0.3421	2	374.6	0.710494	0.00182315
Risk	fNIR	SlopeOxy16	Session	0.2413	2	369.4	0.785759	0.00130474
Risk	fNIR	SlopeOxy16	Cond	0.0029	1	366.1	0.957423	7.92127e-06
Risk	fNIR	SlopeOxy16	Session*Cond	0.5337	2	366.1	0.586886	0.00290712
Risk	fNIR	Time2PeakOxy01	Session	1.8323	2	382.4	0.161446	0.00949219
Risk	fNIR	Time2PeakOxy01	Cond	1.6437	1	380.3	0.200602	0.00430351
Risk	fNIR	Time2PeakOxy01	Session*Cond	0.6901	2	380.3	0.502153	0.00361612
Risk	fNIR	Time2PeakOxy02	Session	0.251	2	382.4	0.778113	0.00131104
Risk	fNIR	Time2PeakOxy02	Cond	1.9127	1	380.3	0.16748	0.00500428
Risk	fNIR	Time2PeakOxy02	Session*Cond	0.3173	2	380.3	0.728281	0.0016659
Risk	fNIR	Time2PeakOxy03	Session	1.274	2	381.8	0.280907	0.00662941
Risk	fNIR	Time2PeakOxy03	Cond	0.0072	1	379.4	0.932589	1.8977e-05
Risk	fNIR	Time2PeakOxy03	Session*Cond	1.7145	2	379.4	0.181442	0.008957
Risk	fNIR	Time2PeakOxy04	Session	0.9725	2	379.9	0.379071	0.00509369
Risk	fNIR	Time2PeakOxy04	Cond	0.837	1	376.6	0.360839	0.00221759
Risk	fNIR	Time2PeakOxy04	Session*Cond	1.2183	2	376.6	0.296908	0.0064284
Risk	fNIR	Time2PeakOxy05	Session	0.5243	2	381.2	0.592404	0.00274324
Risk	fNIR	Time2PeakOxy05	Cond	0.6736	1	379.3	0.412319	0.00177275
Risk	fNIR	Time2PeakOxy05	Session*Cond	0.644	2	379.3	0.525738	0.00338424
Risk	fNIR	Time2PeakOxy06	Session	0.9368	2	380.2	0.3928	0.00490377
Risk	fNIR	Time2PeakOxy06	Cond	0.0074	1	378.2	0.931338	1.9566e-05
Risk	fNIR	Time2PeakOxy06	Session*Cond	0.4513	2	378.2	0.637153	0.00238089
Risk	fNIR	Time2PeakOxy07	Session	0.7622	2	382.2	0.467351	0.00397264
Risk	fNIR	Time2PeakOxy07	Cond	0.0479	1	380.2	0.826943	0.00012597
Risk	fNIR	Time2PeakOxy07	Session*Cond	0.1766	2	380.2	0.83822	0.000928123
Risk	fNIR	Time2PeakOxy08	Session	0.8916	2	379.2	0.41087	0.00468052
Risk	fNIR	Time2PeakOxy08	Cond	0.0164	1	376.9	0.898086	4.3511e-05
Risk	fNIR	Time2PeakOxy08	Session*Cond	0.169	2	376.9	0.844544	0.000895986
Risk	fNIR	Time2PeakOxy09	Session	0.3467	2	382	0.707225	0.00181189
Risk	fNIR	Time2PeakOxy09	Cond	0.0083	1	380.2	0.927631	2.18301e-05
Risk	fNIR	Time2PeakOxy09	Session*Cond	0.0599	2	380.2	0.941888	0.000314998
Risk	fNIR	Time2PeakOxy10	Session	0.6342	2	378.8	0.530941	0.00333729
Risk	fNIR	Time2PeakOxy10	Cond	0.1375	1	376.7	0.710991	0.000364879
Risk	fNIR	Time2PeakOxy10	Session*Cond	0.1561	2	376.7	0.855564	0.00082809
Risk	fNIR	Time2PeakOxy11	Session	0.9057	2	382.4	0.405109	0.00471459
Risk	fNIR	Time2PeakOxy11	Cond	0.2526	1	380.3	0.615551	0.000663772
Risk	fNIR	Time2PeakOxy11	Session*Cond	0.9545	2	380.3	0.385939	0.00499465
Risk	fNIR	Time2PeakOxy12	Session	0.2462	2	380.9	0.78187	0.00129106
Risk	fNIR	Time2PeakOxy12	Cond	0.1885	1	379.2	0.664428	0.000496852
Risk	fNIR	Time2PeakOxy12	Session*Cond	0.1825	2	379.2	0.833249	0.000961627
Risk	fNIR	Time2PeakOxy13	Session	1.4162	2	382.2	0.243904	0.00735626
Risk	fNIR	Time2PeakOxy13	Cond	0.2933	1	380.2	0.588413	0.000770841
Risk	fNIR	Time2PeakOxy13	Session*Cond	1.319	2	380.2	0.268635	0.00689064
Risk	fNIR	Time2PeakOxy14	Session	2.9275	2	376.7	0.054747	0.015305
Risk	fNIR	Time2PeakOxy14	Cond	0.8906	1	374.2	0.345933	0.00237436
Risk	fNIR	Time2PeakOxy14	Session*Cond	0.2764	2	374	0.758645	0.00147589
Risk	fNIR	Time2PeakOxy15	Session	0.0201	2	381.2	0.980107	0.000105445
Risk	fNIR	Time2PeakOxy15	Cond	0.113	1	379.3	0.736943	0.000297828
Risk	fNIR	Time2PeakOxy15	Session*Cond	0.875	2	379.3	0.41771	0.00459257
Risk	fNIR	Time2PeakOxy16	Session	0.7939	2	381.4	0.452829	0.00414582
Risk	fNIR	Time2PeakOxy16	Cond	1.2212	1	379.3	0.269834	0.00320928
Risk	fNIR	Time2PeakOxy16	Session*Cond	0.986	2	379.3	0.374024	0.00517216
Risk	fNIR	PeakOxy01	Session	1.094	2	382.2	0.335922	0.00569217
Risk	fNIR	PeakOxy01	Cond	0.0497	1	380.3	0.823788	0.000130669
Risk	fNIR	PeakOxy01	Session*Cond	0.7296	2	380.3	0.482757	0.0038223
Risk	fNIR	PeakOxy02	Session	4.9488	2	382.7	0.007553	0.0252105
Risk	fNIR	PeakOxy02	Cond	0.8787	1	380.2	0.349144	0.00230582
Risk	fNIR	PeakOxy02	Session*Cond	0.5023	2	380.2	0.605554	0.00263533
Risk	fNIR	PeakOxy03	Session	0.2972	2	381.6	0.743095	0.00155523
Risk	fNIR	PeakOxy03	Cond	0.2878	1	379.2	0.591929	0.000758391
Risk	fNIR	PeakOxy03	Session*Cond	0.1504	2	379.2	0.860413	0.00079262
Risk	fNIR	PeakOxy04	Session	5.9725	2	378.2	0.002795	0.0306168
Risk	fNIR	PeakOxy04	Cond	0.3158	1	376.4	0.574499	0.000838298
Risk	fNIR	PeakOxy04	Session*Cond	0.0439	2	376.4	0.957021	0.000233208
Risk	fNIR	PeakOxy05	Session	1.7266	2	381.3	0.179282	0.0089751
Risk	fNIR	PeakOxy05	Cond	0.1006	1	379	0.751226	0.000265365
Risk	fNIR	PeakOxy05	Session*Cond	0.0189	2	379	0.981241	9.97262e-05
Risk	fNIR	PeakOxy06	Session	4.831	2	379.8	0.008476	0.0248086
Risk	fNIR	PeakOxy06	Cond	0.0644	1	378.2	0.79977	0.000170251
Risk	fNIR	PeakOxy06	Session*Cond	0.5358	2	378.2	0.585645	0.00282542
Risk	fNIR	PeakOxy07	Session	2.8546	2	383.1	0.058807	0.0146838
Risk	fNIR	PeakOxy07	Cond	0.0816	1	380.4	0.775252	0.000214465
Risk	fNIR	PeakOxy07	Session*Cond	0.1102	2	380.4	0.895639	0.000579055
Risk	fNIR	PeakOxy08	Session	7.0536	2	378.4	0.000983	0.0359413
Risk	fNIR	PeakOxy08	Cond	0.5746	1	377.2	0.448906	0.00152101
Risk	fNIR	PeakOxy08	Session*Cond	0.3032	2	377.2	0.73865	0.00160505
Risk	fNIR	PeakOxy09	Session	2.1781	2	382	0.114659	0.0112751
Risk	fNIR	PeakOxy09	Cond	0.0579	1	380.2	0.810022	0.000152265
Risk	fNIR	PeakOxy09	Session*Cond	0.97	2	380.2	0.38003	0.00507667
Risk	fNIR	PeakOxy10	Session	7.1122	2	377.9	0.000929	0.0362752
Risk	fNIR	PeakOxy10	Cond	0.3333	1	376.4	0.564079	0.000884711
Risk	fNIR	PeakOxy10	Session*Cond	0.3938	2	376.4	0.674736	0.00208809
Risk	fNIR	PeakOxy11	Session	1.2954	2	383	0.274979	0.00671904
Risk	fNIR	PeakOxy11	Cond	0.5407	1	380.2	0.462606	0.00142013
Risk	fNIR	PeakOxy11	Session*Cond	0.4819	2	380.2	0.617963	0.00252857
Risk	fNIR	PeakOxy12	Session	4.2738	2	381.5	0.014602	0.0219142
Risk	fNIR	PeakOxy12	Cond	0.0493	1	379.2	0.824356	0.000129994
Risk	fNIR	PeakOxy12	Session*Cond	0.3287	2	379.2	0.720094	0.00173065
Risk	fNIR	PeakOxy13	Session	0.2242	2	382.6	0.799289	0.00117061
Risk	fNIR	PeakOxy13	Cond	0.6407	1	380.3	0.42395	0.00168189
Risk	fNIR	PeakOxy13	Session*Cond	0.544	2	380.3	0.580845	0.00285274
Risk	fNIR	PeakOxy14	Session	2.5691	2	375.1	0.077952	0.0135131
Risk	fNIR	PeakOxy14	Cond	0.0023	1	373.2	0.961792	6.16288e-06
Risk	fNIR	PeakOxy14	Session*Cond	0.5513	2	373.1	0.576686	0.00294653
Risk	fNIR	PeakOxy15	Session	0.5627	2	381.9	0.570147	0.00293819
Risk	fNIR	PeakOxy15	Cond	1.1171	1	379.4	0.291208	0.00293574
Risk	fNIR	PeakOxy15	Session*Cond	1.9963	2	379.4	0.137263	0.0104139
Risk	fNIR	PeakOxy16	Session	3.7964	2	381.1	0.023305	0.0195342
Risk	fNIR	PeakOxy16	Cond	0.0001	1	379	0.992869	2.63852e-07
Risk	fNIR	PeakOxy16	Session*Cond	0.5649	2	379	0.568899	0.00297214
Risk	fNIR	SumOxy01	Session	0.3855	2	378.6	0.680375	0.00203231
Risk	fNIR	SumOxy01	Cond	0.0086	1	373.7	0.926307	2.30126e-05
Risk	fNIR	SumOxy01	Session*Cond	1.884	2	373.7	0.153417	0.0099823
Risk	fNIR	SumOxy02	Session	0.2579	2	376.3	0.772772	0.00136884
Risk	fNIR	SumOxy02	Cond	1.6262	1	373.6	0.203019	0.00433392
Risk	fNIR	SumOxy02	Session*Cond	2.6241	2	373.6	0.073844	0.013853
Risk	fNIR	SumOxy03	Session	0.1343	2	375	0.874345	0.000715754
Risk	fNIR	SumOxy03	Cond	3.5222	1	371.2	0.061338	0.0093995
Risk	fNIR	SumOxy03	Session*Cond	0.5901	2	371.2	0.554767	0.00316934
Risk	fNIR	SumOxy04	Session	0.284	2	355.3	0.752923	0.0015961
Risk	fNIR	SumOxy04	Cond	0.3626	1	348.3	0.547477	0.00103997
Risk	fNIR	SumOxy04	Session*Cond	0.8832	2	346.7	0.414383	0.00506907
Risk	fNIR	SumOxy05	Session	0.5103	2	373.9	0.600709	0.00272218
Risk	fNIR	SumOxy05	Cond	0.218	1	370.6	0.640865	0.000587889
Risk	fNIR	SumOxy05	Session*Cond	0.2184	2	370.6	0.803912	0.00117724
Risk	fNIR	SumOxy06	Session	1.8669	2	354.8	0.156117	0.0104141
Risk	fNIR	SumOxy06	Cond	0.0328	1	348.3	0.856293	9.41628e-05
Risk	fNIR	SumOxy06	Session*Cond	0.7619	2	348	0.467573	0.00435965
Risk	fNIR	SumOxy07	Session	0.8856	2	375.8	0.413317	0.00469104
Risk	fNIR	SumOxy07	Cond	0.999	1	372.6	0.318202	0.00267399
Risk	fNIR	SumOxy07	Session*Cond	0.547	2	372.6	0.579156	0.00292753
Risk	fNIR	SumOxy08	Session	5.0877	2	348.5	0.006639	0.0283694
Risk	fNIR	SumOxy08	Cond	1.8491	1	338.9	0.174789	0.00542657
Risk	fNIR	SumOxy08	Session*Cond	2.1452	2	339	0.118629	0.0124979
Risk	fNIR	SumOxy09	Session	1.8713	2	376.3	0.155346	0.00984784
Risk	fNIR	SumOxy09	Cond	2.1983	1	373.6	0.13901	0.00584968
Risk	fNIR	SumOxy09	Session*Cond	0.0966	2	373.6	0.907967	0.000516863
Risk	fNIR	SumOxy10	Session	2.4986	2	352.9	0.083656	0.0139627
Risk	fNIR	SumOxy10	Cond	1.2556	1	343.1	0.263266	0.00364623
Risk	fNIR	SumOxy10	Session*Cond	0.1015	2	343.1	0.903472	0.000591314
Risk	fNIR	SumOxy11	Session	2.7085	2	374.8	0.067939	0.0142471
Risk	fNIR	SumOxy11	Cond	1.0269	1	371.7	0.311537	0.0027551
Risk	fNIR	SumOxy11	Session*Cond	0.0809	2	371.7	0.922317	0.000435108
Risk	fNIR	SumOxy12	Session	1.2707	2	364	0.281886	0.00693346
Risk	fNIR	SumOxy12	Cond	0.7911	1	359.4	0.374364	0.00219633
Risk	fNIR	SumOxy12	Session*Cond	0.1026	2	359.3	0.902488	0.000570785
Risk	fNIR	SumOxy13	Session	0.6963	2	374.7	0.49905	0.00370281
Risk	fNIR	SumOxy13	Cond	1.8964	1	372.1	0.169307	0.00507064
Risk	fNIR	SumOxy13	Session*Cond	0.2649	2	371.9	0.767462	0.00142255
Risk	fNIR	SumOxy14	Session	2.9352	2	341.9	0.054461	0.0168801
Risk	fNIR	SumOxy14	Cond	0.7809	1	329.2	0.377499	0.0023665
Risk	fNIR	SumOxy14	Session*Cond	0.7849	2	329.2	0.457013	0.0047459
Risk	fNIR	SumOxy15	Session	0.2398	2	376.8	0.786929	0.00127121
Risk	fNIR	SumOxy15	Cond	0.5327	1	374.4	0.465934	0.00142079
Risk	fNIR	SumOxy15	Session*Cond	0.9646	2	374.4	0.382086	0.00512636
Risk	fNIR	SumOxy16	Session	2.1857	2	368.8	0.113855	0.0117142
Risk	fNIR	SumOxy16	Cond	0.2639	1	365.7	0.607787	0.000721109
Risk	fNIR	SumOxy16	Session*Cond	1.2547	2	365.8	0.286374	0.00681329
Risk	fNIR	MeanHbR01	Session	1.8853	2	382.6	0.153194	0.00975902
Risk	fNIR	MeanHbR01	Cond	0.0105	1	380	0.918331	2.76308e-05
Risk	fNIR	MeanHbR01	Session*Cond	0.25	2	380	0.778962	0.00131406
Risk	fNIR	MeanHbR02	Session	1.5849	2	382.4	0.206304	0.00822108
Risk	fNIR	MeanHbR02	Cond	0.1665	1	379.4	0.683488	0.000438658
Risk	fNIR	MeanHbR02	Session*Cond	0.5869	2	379.4	0.556559	0.00308429
Risk	fNIR	MeanHbR03	Session	0.1083	2	381.1	0.897366	0.000568032
Risk	fNIR	MeanHbR03	Cond	3.3949	1	378.9	0.066181	0.00888032
Risk	fNIR	MeanHbR03	Session*Cond	0.507	2	378.9	0.602713	0.00266903
Risk	fNIR	MeanHbR04	Session	4.363	2	375.2	0.013392	0.0227283
Risk	fNIR	MeanHbR04	Cond	0.6507	1	372.3	0.420383	0.00174473
Risk	fNIR	MeanHbR04	Session*Cond	0.1321	2	372.3	0.876301	0.00070914
Risk	fNIR	MeanHbR05	Session	0.3402	2	377.3	0.711817	0.00180009
Risk	fNIR	MeanHbR05	Cond	2.1238	1	375.1	0.14586	0.00563008
Risk	fNIR	MeanHbR05	Session*Cond	0.2649	2	375.1	0.767412	0.00141043
Risk	fNIR	MeanHbR06	Session	2.0841	2	380	0.125836	0.0108499
Risk	fNIR	MeanHbR06	Cond	0.0164	1	377.6	0.89831	4.34303e-05
Risk	fNIR	MeanHbR06	Session*Cond	0.083	2	377.6	0.920331	0.000439425
Risk	fNIR	MeanHbR07	Session	0.2001	2	379.1	0.818739	0.00105454
Risk	fNIR	MeanHbR07	Cond	1.3081	1	377.8	0.253468	0.00345047
Risk	fNIR	MeanHbR07	Session*Cond	0.9579	2	377.8	0.384639	0.00504535
Risk	fNIR	MeanHbR08	Session	2.8414	2	376	0.059596	0.0148888
Risk	fNIR	MeanHbR08	Cond	0.5498	1	372	0.458863	0.00147578
Risk	fNIR	MeanHbR08	Session*Cond	0.0356	2	372	0.965039	0.000191361
Risk	fNIR	MeanHbR09	Session	1.3034	2	382.2	0.272802	0.00677431
Risk	fNIR	MeanHbR09	Cond	1.302	1	380.2	0.25457	0.00341283
Risk	fNIR	MeanHbR09	Session*Cond	0.9841	2	380.2	0.374731	0.00515009
Risk	fNIR	MeanHbR10	Session	4.4695	2	378.9	0.012063	0.0230482
Risk	fNIR	MeanHbR10	Cond	0.6329	1	375.3	0.426782	0.00168355
Risk	fNIR	MeanHbR10	Session*Cond	0.6506	2	375.3	0.52234	0.00345511
Risk	fNIR	MeanHbR11	Session	2.7826	2	379.7	0.063142	0.0144451
Risk	fNIR	MeanHbR11	Cond	3.0203	1	378.1	0.083045	0.00792479
Risk	fNIR	MeanHbR11	Session*Cond	0.4015	2	378.1	0.669601	0.00211928
Risk	fNIR	MeanHbR12	Session	1.672	2	382.6	0.189237	0.00866447
Risk	fNIR	MeanHbR12	Cond	0.0096	1	379.9	0.921855	2.52692e-05
Risk	fNIR	MeanHbR12	Session*Cond	0.1147	2	379.9	0.891634	0.000603479
Risk	fNIR	MeanHbR13	Session	4.1983	2	379.6	0.015724	0.0216409
Risk	fNIR	MeanHbR13	Cond	0.2044	1	378.3	0.651484	0.00054002
Risk	fNIR	MeanHbR13	Session*Cond	0.8385	2	378.3	0.433149	0.00441343
Risk	fNIR	MeanHbR14	Session	4.3976	2	378.2	0.012943	0.0227269
Risk	fNIR	MeanHbR14	Cond	0.6906	1	375.5	0.40648	0.00183577
Risk	fNIR	MeanHbR14	Session*Cond	0.0544	2	375.5	0.947086	0.000289663
Risk	fNIR	MeanHbR15	Session	0.6006	2	379.9	0.548982	0.00315192
Risk	fNIR	MeanHbR15	Cond	0.7793	1	377.9	0.377923	0.00205794
Risk	fNIR	MeanHbR15	Session*Cond	0.1307	2	377.9	0.877533	0.000691239
Risk	fNIR	MeanHbR16	Session	2.0457	2	378.8	0.130715	0.0106855
Risk	fNIR	MeanHbR16	Cond	2.1737	1	376.8	0.141224	0.00573575
Risk	fNIR	MeanHbR16	Session*Cond	0.1276	2	376.8	0.880204	0.000676824
Risk	fNIR	SlopeHbR01	Session	0.5237	2	373.8	0.592769	0.0027942
Risk	fNIR	SlopeHbR01	Cond	0.0368	1	369.3	0.84806	9.96381e-05
Risk	fNIR	SlopeHbR01	Session*Cond	0.359	2	369.3	0.698614	0.00194045
Risk	fNIR	SlopeHbR02	Session	0.3449	2	370.2	0.708535	0.00185985
Risk	fNIR	SlopeHbR02	Cond	1.4668	1	367.3	0.226634	0.00397758
Risk	fNIR	SlopeHbR02	Session*Cond	0.9907	2	367.7	0.372312	0.00535975
Risk	fNIR	SlopeHbR03	Session	1.7	2	372	0.184092	0.00905701
Risk	fNIR	SlopeHbR03	Cond	0.0272	1	368.4	0.869015	7.38273e-05
Risk	fNIR	SlopeHbR03	Session*Cond	0.7264	2	368.4	0.484325	0.00392805
Risk	fNIR	SlopeHbR04	Session	4.5418	2	340.2	0.011308	0.0260064
Risk	fNIR	SlopeHbR04	Cond	0.0176	1	338	0.894642	5.20683e-05
Risk	fNIR	SlopeHbR04	Session*Cond	0.8684	2	336.6	0.420574	0.00513335
Risk	fNIR	SlopeHbR05	Session	1.6309	2	371.6	0.197152	0.00870134
Risk	fNIR	SlopeHbR05	Cond	0.0549	1	369.4	0.814944	0.000148597
Risk	fNIR	SlopeHbR05	Session*Cond	0.8665	2	369.4	0.421262	0.00466949
Risk	fNIR	SlopeHbR06	Session	3.1899	2	354.2	0.042361	0.0176932
Risk	fNIR	SlopeHbR06	Cond	0.1263	1	349.2	0.722462	0.000361553
Risk	fNIR	SlopeHbR06	Session*Cond	2.2085	2	348.3	0.111397	0.0125228
Risk	fNIR	SlopeHbR07	Session	0.1036	2	373.2	0.901629	0.00055489
Risk	fNIR	SlopeHbR07	Cond	0.3842	1	371	0.535722	0.00103451
Risk	fNIR	SlopeHbR07	Session*Cond	1.434	2	371	0.239675	0.00767116
Risk	fNIR	SlopeHbR08	Session	1.4763	2	323.6	0.230026	0.00904173
Risk	fNIR	SlopeHbR08	Cond	0.8521	1	315.6	0.356673	0.00269267
Risk	fNIR	SlopeHbR08	Session*Cond	1.4838	2	316.1	0.228353	0.00930085
Risk	fNIR	SlopeHbR09	Session	0.6722	2	373.6	0.511212	0.0035856
Risk	fNIR	SlopeHbR09	Cond	0.1012	1	370.9	0.75059	0.000272775
Risk	fNIR	SlopeHbR09	Session*Cond	1.5496	2	370.9	0.213703	0.00828665
Risk	fNIR	SlopeHbR10	Session	0.833	2	331.2	0.435642	0.00500502
Risk	fNIR	SlopeHbR10	Cond	3.694	1	328.7	0.055471	0.0111133
Risk	fNIR	SlopeHbR10	Session*Cond	1.3446	2	328.4	0.262083	0.00812228
Risk	fNIR	SlopeHbR11	Session	0.1612	2	370.7	0.851157	0.00086895
Risk	fNIR	SlopeHbR11	Cond	1.3712	1	367.4	0.242361	0.00371829
Risk	fNIR	SlopeHbR11	Session*Cond	0.9852	2	367.4	0.374334	0.00533448
Risk	fNIR	SlopeHbR12	Session	1.622	2	358	0.198944	0.00898008
Risk	fNIR	SlopeHbR12	Cond	0.4274	1	359.3	0.513679	0.00118812
Risk	fNIR	SlopeHbR12	Session*Cond	0.4656	2	357.6	0.628158	0.00259726
Risk	fNIR	SlopeHbR13	Session	0.9293	2	369.2	0.395761	0.00500891
Risk	fNIR	SlopeHbR13	Cond	1.015	1	365.7	0.314383	0.00276782
Risk	fNIR	SlopeHbR13	Session*Cond	1.4736	2	365.9	0.230445	0.0079903
Risk	fNIR	SlopeHbR14	Session	3.7231	2	339.3	0.025151	0.0214745
Risk	fNIR	SlopeHbR14	Cond	0.6715	1	323.9	0.413119	0.00206888
Risk	fNIR	SlopeHbR14	Session*Cond	0.1837	2	324	0.832249	0.00113267
Risk	fNIR	SlopeHbR15	Session	0.0644	2	375.8	0.937638	0.000342618
Risk	fNIR	SlopeHbR15	Cond	0.6091	1	371	0.435639	0.00163909
Risk	fNIR	SlopeHbR15	Session*Cond	0.7443	2	371	0.475753	0.00399636
Risk	fNIR	SlopeHbR16	Session	0.211	2	360.3	0.809867	0.00116988
Risk	fNIR	SlopeHbR16	Cond	0.9141	1	352.9	0.339675	0.00258356
Risk	fNIR	SlopeHbR16	Session*Cond	0.1424	2	352.8	0.867284	0.000806605
Risk	fNIR	Time2PeakHbR01	Session	1.6471	2	381.6	0.193972	0.00855872
Risk	fNIR	Time2PeakHbR01	Cond	17.7455	1	379.2	3.2e-05	0.0447051
Risk	fNIR	Time2PeakHbR01	Session*Cond	0.3654	2	379.2	0.694169	0.00192351
Risk	fNIR	Time2PeakHbR02	Session	2.4013	2	380.6	0.091973	0.0124613
Risk	fNIR	Time2PeakHbR02	Cond	6.2127	1	377.8	0.013112	0.0161784
Risk	fNIR	Time2PeakHbR02	Session*Cond	1.2255	2	377.8	0.294761	0.00644574
Risk	fNIR	Time2PeakHbR03	Session	0.2931	2	381.6	0.746129	0.00153381
Risk	fNIR	Time2PeakHbR03	Cond	4.0405	1	379.5	0.045129	0.0105347
Risk	fNIR	Time2PeakHbR03	Session*Cond	0.5996	2	379.5	0.549569	0.00314999
Risk	fNIR	Time2PeakHbR04	Session	2.8711	2	375.6	0.057883	0.0150579
Risk	fNIR	Time2PeakHbR04	Cond	5.9739	1	372.1	0.014982	0.0158009
Risk	fNIR	Time2PeakHbR04	Session*Cond	0.3281	2	372.1	0.720469	0.0017604
Risk	fNIR	Time2PeakHbR05	Session	0.2523	2	381.8	0.777135	0.00131989
Risk	fNIR	Time2PeakHbR05	Cond	6.5226	1	379.6	0.011041	0.0168926
Risk	fNIR	Time2PeakHbR05	Session*Cond	1.4503	2	379.6	0.235795	0.00758326
Risk	fNIR	Time2PeakHbR06	Session	3.5702	2	380.8	0.029098	0.0184059
Risk	fNIR	Time2PeakHbR06	Cond	7.5939	1	378.5	0.00614	0.0196685
Risk	fNIR	Time2PeakHbR06	Session*Cond	3.9767	2	378.5	0.019537	0.0205805
Risk	fNIR	Time2PeakHbR07	Session	0.1835	2	380.5	0.83242	0.000963591
Risk	fNIR	Time2PeakHbR07	Cond	8.1778	1	377.6	0.004476	0.0211982
Risk	fNIR	Time2PeakHbR07	Session*Cond	0.1869	2	377.6	0.829608	0.000988957
Risk	fNIR	Time2PeakHbR08	Session	1.033	2	376.4	0.35694	0.00545888
Risk	fNIR	Time2PeakHbR08	Cond	6.646	1	372.7	0.010321	0.0175196
Risk	fNIR	Time2PeakHbR08	Session*Cond	0.4467	2	372.7	0.64005	0.00239137
Risk	fNIR	Time2PeakHbR09	Session	0.4417	2	381.6	0.643287	0.00230964
Risk	fNIR	Time2PeakHbR09	Cond	10.9369	1	379.5	0.001033	0.028012
Risk	fNIR	Time2PeakHbR09	Session*Cond	0.3447	2	379.5	0.708647	0.00181331
Risk	fNIR	Time2PeakHbR10	Session	3.2611	2	378.5	0.039426	0.0169398
Risk	fNIR	Time2PeakHbR10	Cond	12.3221	1	376.3	0.000502	0.0317072
Risk	fNIR	Time2PeakHbR10	Session*Cond	0.6732	2	376.3	0.510709	0.00356524
Risk	fNIR	Time2PeakHbR11	Session	0.2662	2	380.8	0.76644	0.00139616
Risk	fNIR	Time2PeakHbR11	Cond	15.3769	1	378	0.000105	0.0390895
Risk	fNIR	Time2PeakHbR11	Session*Cond	1.0951	2	378	0.335555	0.0057608
Risk	fNIR	Time2PeakHbR12	Session	7.4747	2	381.9	0.000654	0.0376702
Risk	fNIR	Time2PeakHbR12	Cond	9.4297	1	380.1	0.002288	0.0242079
Risk	fNIR	Time2PeakHbR12	Session*Cond	0.0192	2	380.1	0.980978	0.000101016
Risk	fNIR	Time2PeakHbR13	Session	4.2536	2	381.1	0.014893	0.0218353
Risk	fNIR	Time2PeakHbR13	Cond	14.8648	1	379.1	0.000136	0.0377313
Risk	fNIR	Time2PeakHbR13	Session*Cond	3.447	2	379.1	0.032842	0.0178604
Risk	fNIR	Time2PeakHbR14	Session	4.3057	2	380.7	0.014155	0.0221196
Risk	fNIR	Time2PeakHbR14	Cond	24.1126	1	378	1e-06	0.0599648
Risk	fNIR	Time2PeakHbR14	Session*Cond	0.1393	2	378	0.87004	0.000736494
Risk	fNIR	Time2PeakHbR15	Session	4.6121	2	381.1	0.010492	0.0236321
Risk	fNIR	Time2PeakHbR15	Cond	22.6323	1	379.5	3e-06	0.0562807
Risk	fNIR	Time2PeakHbR15	Session*Cond	3.5769	2	379.5	0.02891	0.0185018
Risk	fNIR	Time2PeakHbR16	Session	1.7392	2	379.5	0.177056	0.0090825
Risk	fNIR	Time2PeakHbR16	Cond	15.8581	1	377.1	8.2e-05	0.0403557
Risk	fNIR	Time2PeakHbR16	Session*Cond	0.1535	2	377.1	0.857741	0.000813445
Risk	fNIR	PeakHbR01	Session	14.593	2	380.7	1e-06	0.0712052
Risk	fNIR	PeakHbR01	Cond	0.7972	1	380.1	0.372511	0.00209295
Risk	fNIR	PeakHbR01	Session*Cond	0.375	2	380.1	0.687525	0.00196928
Risk	fNIR	PeakHbR02	Session	2.785	2	380.2	0.06299	0.0144387
Risk	fNIR	PeakHbR02	Cond	0.5362	1	379.1	0.464455	0.0014124
Risk	fNIR	PeakHbR02	Session*Cond	0.2253	2	379.1	0.79836	0.00118719
Risk	fNIR	PeakHbR03	Session	7.4962	2	380.8	0.000641	0.0378795
Risk	fNIR	PeakHbR03	Cond	0.001	1	379.9	0.974457	2.63226e-06
Risk	fNIR	PeakHbR03	Session*Cond	0.2961	2	379.9	0.743896	0.00155641
Risk	fNIR	PeakHbR04	Session	8.6525	2	372.8	0.000212	0.0443599
Risk	fNIR	PeakHbR04	Cond	1.4121	1	372.1	0.235461	0.0037806
Risk	fNIR	PeakHbR04	Session*Cond	0.503	2	372.1	0.605153	0.00269628
Risk	fNIR	PeakHbR05	Session	4.4077	2	380.5	0.012812	0.0226433
Risk	fNIR	PeakHbR05	Cond	0.0017	1	379.2	0.966807	4.4831e-06
Risk	fNIR	PeakHbR05	Session*Cond	1.7383	2	379.2	0.177224	0.00908496
Risk	fNIR	PeakHbR06	Session	5.0499	2	380	0.006847	0.0258903
Risk	fNIR	PeakHbR06	Cond	2.6	1	379.1	0.107693	0.00681163
Risk	fNIR	PeakHbR06	Session*Cond	1.178	2	379.1	0.30903	0.00617633
Risk	fNIR	PeakHbR07	Session	0.668	2	380.6	0.513323	0.00349797
Risk	fNIR	PeakHbR07	Cond	2.5806	1	379.7	0.109014	0.00675054
Risk	fNIR	PeakHbR07	Session*Cond	0.4414	2	379.7	0.643443	0.0023196
Risk	fNIR	PeakHbR08	Session	5.9783	2	374.3	0.002781	0.0309551
Risk	fNIR	PeakHbR08	Cond	1.7457	1	372.3	0.187224	0.00466708
Risk	fNIR	PeakHbR08	Session*Cond	0.2339	2	372.3	0.791588	0.00125494
Risk	fNIR	PeakHbR09	Session	0.5357	2	381	0.585711	0.00280419
Risk	fNIR	PeakHbR09	Cond	3.3622	1	380	0.067491	0.0087703
Risk	fNIR	PeakHbR09	Session*Cond	0.7145	2	380	0.490089	0.00374644
Risk	fNIR	PeakHbR10	Session	4.6039	2	376.6	0.010583	0.0238663
Risk	fNIR	PeakHbR10	Cond	5.5202	1	375.9	0.019315	0.0144728
Risk	fNIR	PeakHbR10	Session*Cond	0.9838	2	375.9	0.374857	0.00520711
Risk	fNIR	PeakHbR11	Session	8.2232	2	379.9	0.000319	0.041495
Risk	fNIR	PeakHbR11	Cond	1.3855	1	378.9	0.239906	0.00364332
Risk	fNIR	PeakHbR11	Session*Cond	0.3472	2	378.9	0.706886	0.00182932
Risk	fNIR	PeakHbR12	Session	5.1443	2	380.8	0.006245	0.0263076
Risk	fNIR	PeakHbR12	Cond	1.7574	1	380.1	0.185751	0.00460224
Risk	fNIR	PeakHbR12	Session*Cond	2.3489	2	380.1	0.096861	0.0122085
Risk	fNIR	PeakHbR13	Session	7.3061	2	380.7	0.00077	0.0369637
Risk	fNIR	PeakHbR13	Cond	0.3548	1	379.5	0.551766	0.000934041
Risk	fNIR	PeakHbR13	Session*Cond	1.2053	2	379.5	0.300732	0.00631195
Risk	fNIR	PeakHbR14	Session	1.8613	2	378.3	0.15689	0.00974445
Risk	fNIR	PeakHbR14	Cond	6.2492	1	377.9	0.012848	0.0162676
Risk	fNIR	PeakHbR14	Session*Cond	0.2892	2	377.9	0.748998	0.00152822
Risk	fNIR	PeakHbR15	Session	4.8537	2	381.1	0.008288	0.0248393
Risk	fNIR	PeakHbR15	Cond	1.798	1	380.1	0.180754	0.00470806
Risk	fNIR	PeakHbR15	Session*Cond	0.7806	2	380.1	0.458884	0.00409054
Risk	fNIR	PeakHbR16	Session	0.7498	2	378.4	0.473156	0.00394736
Risk	fNIR	PeakHbR16	Cond	1.4847	1	377.8	0.223808	0.00391447
Risk	fNIR	PeakHbR16	Session*Cond	0.0494	2	377.8	0.951821	0.000261446
Risk	fNIR	SumHbR01	Session	0.523	2	370.8	0.593175	0.00281299
Risk	fNIR	SumHbR01	Cond	0	1	366.4	0.999898	0
Risk	fNIR	SumHbR01	Session*Cond	0.6532	2	366.4	0.521005	0.00355283
Risk	fNIR	SumHbR02	Session	0.9321	2	369.6	0.394665	0.00501852
Risk	fNIR	SumHbR02	Cond	0.5517	1	366.7	0.458082	0.00150224
Risk	fNIR	SumHbR02	Session*Cond	0.8873	2	367.1	0.412633	0.00481085
Risk	fNIR	SumHbR03	Session	0.903	2	370.9	0.406237	0.00484564
Risk	fNIR	SumHbR03	Cond	3.896	1	368.3	0.049149	0.0104676
Risk	fNIR	SumHbR03	Session*Cond	0.2741	2	368.3	0.760448	0.00148625
Risk	fNIR	SumHbR04	Session	1.7523	2	334.2	0.174967	0.0103777
Risk	fNIR	SumHbR04	Cond	2.336	1	326	0.12738	0.00711466
Risk	fNIR	SumHbR04	Session*Cond	0.9708	2	324.5	0.379859	0.00594777
Risk	fNIR	SumHbR05	Session	0.4407	2	372.7	0.64392	0.00235933
Risk	fNIR	SumHbR05	Cond	2.2583	1	369.8	0.133752	0.00606975
Risk	fNIR	SumHbR05	Session*Cond	0.2668	2	369.7	0.766002	0.00144125
Risk	fNIR	SumHbR06	Session	2.3535	2	353.8	0.096525	0.0131295
Risk	fNIR	SumHbR06	Cond	0.0293	1	349.1	0.864112	8.39231e-05
Risk	fNIR	SumHbR06	Session*Cond	0.2983	2	348.3	0.742254	0.00170996
Risk	fNIR	SumHbR07	Session	0.1304	2	374.3	0.877809	0.000696282
Risk	fNIR	SumHbR07	Cond	1.0744	1	371.4	0.30062	0.00288449
Risk	fNIR	SumHbR07	Session*Cond	0.536	2	371.3	0.585533	0.00287884
Risk	fNIR	SumHbR08	Session	2.0883	2	324.6	0.125565	0.0127035
Risk	fNIR	SumHbR08	Cond	0.1317	1	316.2	0.716931	0.000416335
Risk	fNIR	SumHbR08	Session*Cond	0.2109	2	316.9	0.809992	0.00132925
Risk	fNIR	SumHbR09	Session	0.6761	2	373.9	0.509198	0.00360344
Risk	fNIR	SumHbR09	Cond	1.125	1	370.8	0.28954	0.0030248
Risk	fNIR	SumHbR09	Session*Cond	1.4243	2	370.7	0.241999	0.00762578
Risk	fNIR	SumHbR10	Session	0.8353	2	332.7	0.434663	0.00499625
Risk	fNIR	SumHbR10	Cond	2.1796	1	329.4	0.140803	0.00657338
Risk	fNIR	SumHbR10	Session*Cond	2.3365	2	328.9	0.098272	0.0140089
Risk	fNIR	SumHbR11	Session	4.8447	2	371.6	0.008374	0.0254122
Risk	fNIR	SumHbR11	Cond	4.1236	1	368.7	0.043006	0.0110605
Risk	fNIR	SumHbR11	Session*Cond	0.9281	2	368.7	0.396221	0.00500923
Risk	fNIR	SumHbR12	Session	0.9027	2	359.8	0.406393	0.00499274
Risk	fNIR	SumHbR12	Cond	0.0143	1	361.3	0.904901	3.95777e-05
Risk	fNIR	SumHbR12	Session*Cond	0.4345	2	358.6	0.6479	0.00241745
Risk	fNIR	SumHbR13	Session	1.9182	2	370.4	0.148327	0.0102513
Risk	fNIR	SumHbR13	Cond	0.7571	1	366.8	0.384801	0.00205982
Risk	fNIR	SumHbR13	Session*Cond	0.571	2	367	0.565447	0.00310206
Risk	fNIR	SumHbR14	Session	3.3485	2	337.4	0.036308	0.0194625
Risk	fNIR	SumHbR14	Cond	2.6732	1	322.3	0.103025	0.00822591
Risk	fNIR	SumHbR14	Session*Cond	0.4961	2	322.5	0.609377	0.00306715
Risk	fNIR	SumHbR15	Session	0.0654	2	374.6	0.936718	0.000349051
Risk	fNIR	SumHbR15	Cond	1.6048	1	369.4	0.206028	0.00432555
Risk	fNIR	SumHbR15	Session*Cond	0.0337	2	369.4	0.966869	0.000182425
Risk	fNIR	SumHbR16	Session	3.4905	2	359.8	0.031522	0.0190332
Risk	fNIR	SumHbR16	Cond	1.1313	1	353.5	0.288227	0.00319007
Risk	fNIR	SumHbR16	Session*Cond	0.3492	2	353.5	0.705462	0.00197178
Risk	fNIR	MeanHbT01	Session	1.4186	2	382.8	0.243314	0.00735717
Risk	fNIR	MeanHbT01	Cond	0.2375	1	380.2	0.626291	0.000624281
Risk	fNIR	MeanHbT01	Session*Cond	0.782	2	380.2	0.458239	0.00409677
Risk	fNIR	MeanHbT02	Session	1.2989	2	382	0.274039	0.00675459
Risk	fNIR	MeanHbT02	Cond	0.0066	1	379	0.935331	1.74139e-05
Risk	fNIR	MeanHbT02	Session*Cond	0.382	2	379	0.682757	0.00201178
Risk	fNIR	MeanHbT03	Session	0.551	2	378.5	0.576848	0.00290304
Risk	fNIR	MeanHbT03	Cond	2.0559	1	375.8	0.152454	0.00544096
Risk	fNIR	MeanHbT03	Session*Cond	0.7002	2	375.8	0.497142	0.00371262
Risk	fNIR	MeanHbT04	Session	4.4075	2	377.4	0.012819	0.0228241
Risk	fNIR	MeanHbT04	Cond	0.3407	1	373.1	0.559765	0.000912327
Risk	fNIR	MeanHbT04	Session*Cond	0.4209	2	373.1	0.656776	0.00225115
Risk	fNIR	MeanHbT05	Session	0.5686	2	379.1	0.566774	0.00299076
Risk	fNIR	MeanHbT05	Cond	0.4869	1	376.7	0.485729	0.00129087
Risk	fNIR	MeanHbT05	Session*Cond	1.2545	2	376.7	0.286412	0.0066164
Risk	fNIR	MeanHbT06	Session	2.6638	2	380.4	0.070982	0.0138118
Risk	fNIR	MeanHbT06	Cond	0.0226	1	377.1	0.880536	5.99275e-05
Risk	fNIR	MeanHbT06	Session*Cond	0.9524	2	377.1	0.386758	0.00502579
Risk	fNIR	MeanHbT07	Session	0.9484	2	381.1	0.388279	0.00495252
Risk	fNIR	MeanHbT07	Cond	0.4053	1	379.2	0.524756	0.00106769
Risk	fNIR	MeanHbT07	Session*Cond	1.2879	2	379.2	0.277048	0.00674689
Risk	fNIR	MeanHbT08	Session	3.1567	2	373.6	0.043705	0.016618
Risk	fNIR	MeanHbT08	Cond	0.4579	1	369.3	0.49902	0.00123838
Risk	fNIR	MeanHbT08	Session*Cond	0.4025	2	369.3	0.668916	0.00217506
Risk	fNIR	MeanHbT09	Session	2.1965	2	382	0.112599	0.0113693
Risk	fNIR	MeanHbT09	Cond	0.3812	1	380.1	0.537347	0.00100189
Risk	fNIR	MeanHbT09	Session*Cond	1.5972	2	380.1	0.203812	0.00833406
Risk	fNIR	MeanHbT10	Session	2.8443	2	377	0.059425	0.0148648
Risk	fNIR	MeanHbT10	Cond	0.0829	1	372.9	0.773558	0.000222262
Risk	fNIR	MeanHbT10	Session*Cond	1.114	2	372.9	0.329344	0.00593931
Risk	fNIR	MeanHbT11	Session	3.4488	2	380	0.032783	0.017828
Risk	fNIR	MeanHbT11	Cond	0.5575	1	378.8	0.455715	0.00146959
Risk	fNIR	MeanHbT11	Session*Cond	1.7884	2	378.8	0.168643	0.00935412
Risk	fNIR	MeanHbT12	Session	1.0976	2	380.8	0.334716	0.00573166
Risk	fNIR	MeanHbT12	Cond	0.9296	1	377.9	0.335578	0.00245387
Risk	fNIR	MeanHbT12	Session*Cond	0.8316	2	377.9	0.436135	0.00438188
Risk	fNIR	MeanHbT13	Session	2.4828	2	380.1	0.084862	0.0128955
Risk	fNIR	MeanHbT13	Cond	1.1288	1	378.7	0.288715	0.00297187
Risk	fNIR	MeanHbT13	Session*Cond	2.9526	2	378.7	0.053409	0.0153539
Risk	fNIR	MeanHbT14	Session	2.709	2	381.5	0.067884	0.014003
Risk	fNIR	MeanHbT14	Cond	1.3025	1	378	0.254484	0.00343393
Risk	fNIR	MeanHbT14	Session*Cond	1.1706	2	378	0.311306	0.00615553
Risk	fNIR	MeanHbT15	Session	0.4478	2	380.1	0.639376	0.00235068
Risk	fNIR	MeanHbT15	Cond	2.8299	1	377.7	0.093351	0.00743673
Risk	fNIR	MeanHbT15	Session*Cond	1.2406	2	377.7	0.290396	0.00652636
Risk	fNIR	MeanHbT16	Session	1.6517	2	381.9	0.193095	0.00857573
Risk	fNIR	MeanHbT16	Cond	3.2552	1	378.8	0.071992	0.00852023
Risk	fNIR	MeanHbT16	Session*Cond	1.0928	2	378.8	0.336318	0.0057367
Risk	fNIR	SlopeHbT01	Session	0.6054	2	373.4	0.546416	0.00323215
Risk	fNIR	SlopeHbT01	Cond	0.0044	1	368.7	0.946962	1.19337e-05
Risk	fNIR	SlopeHbT01	Session*Cond	1.2368	2	368.8	0.291526	0.00666247
Risk	fNIR	SlopeHbT02	Session	4.3618	2	370.2	0.013418	0.0230221
Risk	fNIR	SlopeHbT02	Cond	0.6041	1	367.5	0.437516	0.00164111
Risk	fNIR	SlopeHbT02	Session*Cond	0.5164	2	367.8	0.597086	0.00280018
Risk	fNIR	SlopeHbT03	Session	1.7731	2	372.3	0.171239	0.00943524
Risk	fNIR	SlopeHbT03	Cond	1.6286	1	369.5	0.202703	0.00438824
Risk	fNIR	SlopeHbT03	Session*Cond	4.1249	2	369.5	0.016915	0.0218393
Risk	fNIR	SlopeHbT04	Session	5.9276	2	343.7	0.002945	0.0333428
Risk	fNIR	SlopeHbT04	Cond	0.011	1	338.2	0.916513	3.25241e-05
Risk	fNIR	SlopeHbT04	Session*Cond	0.1461	2	337.2	0.864113	0.000865798
Risk	fNIR	SlopeHbT05	Session	3.7463	2	372.1	0.0245	0.0197385
Risk	fNIR	SlopeHbT05	Cond	0.4817	1	369.7	0.488107	0.00130125
Risk	fNIR	SlopeHbT05	Session*Cond	3.7603	2	369.7	0.024172	0.0199369
Risk	fNIR	SlopeHbT06	Session	4.7349	2	355.1	0.009346	0.0259753
Risk	fNIR	SlopeHbT06	Cond	0.1737	1	349.7	0.67708	0.000496465
Risk	fNIR	SlopeHbT06	Session*Cond	0.4573	2	348.7	0.633362	0.00261602
Risk	fNIR	SlopeHbT07	Session	1.2271	2	373.9	0.294316	0.00652098
Risk	fNIR	SlopeHbT07	Cond	0.0324	1	371.5	0.857249	8.72064e-05
Risk	fNIR	SlopeHbT07	Session*Cond	2.5619	2	371.5	0.078517	0.0136046
Risk	fNIR	SlopeHbT08	Session	1.3551	2	325	0.259376	0.00827011
Risk	fNIR	SlopeHbT08	Cond	0.1615	1	318	0.688061	0.000507604
Risk	fNIR	SlopeHbT08	Session*Cond	0.0095	2	318.4	0.990552	5.96698e-05
Risk	fNIR	SlopeHbT09	Session	0.9975	2	374.6	0.369794	0.00529747
Risk	fNIR	SlopeHbT09	Cond	0.1451	1	371.3	0.703501	0.000390636
Risk	fNIR	SlopeHbT09	Session*Cond	3.1707	2	371.3	0.043112	0.0167921
Risk	fNIR	SlopeHbT10	Session	1.4065	2	332.1	0.246465	0.0083992
Risk	fNIR	SlopeHbT10	Cond	1.2834	1	328	0.258089	0.00389755
Risk	fNIR	SlopeHbT10	Session*Cond	1.5628	2	327.4	0.211098	0.00945645
Risk	fNIR	SlopeHbT11	Session	2.5257	2	371.7	0.081377	0.0134078
Risk	fNIR	SlopeHbT11	Cond	0.3988	1	368.6	0.528111	0.00108076
Risk	fNIR	SlopeHbT11	Session*Cond	2.2905	2	368.6	0.102659	0.0122755
Risk	fNIR	SlopeHbT12	Session	4.1973	2	355.1	0.015788	0.0230942
Risk	fNIR	SlopeHbT12	Cond	0.6109	1	357.1	0.434951	0.0017078
Risk	fNIR	SlopeHbT12	Session*Cond	2.1686	2	353.6	0.115856	0.0121172
Risk	fNIR	SlopeHbT13	Session	3.4783	2	369.7	0.031873	0.0184693
Risk	fNIR	SlopeHbT13	Cond	0.3103	1	366.6	0.577853	0.000845711
Risk	fNIR	SlopeHbT13	Session*Cond	3.5399	2	366.7	0.030013	0.0189411
Risk	fNIR	SlopeHbT14	Session	6.2402	2	339.3	0.002181	0.0354778
Risk	fNIR	SlopeHbT14	Cond	3.2791	1	326	0.071088	0.00995842
Risk	fNIR	SlopeHbT14	Session*Cond	2.9718	2	326.1	0.052598	0.0179001
Risk	fNIR	SlopeHbT15	Session	1.0291	2	376.6	0.358314	0.00543551
Risk	fNIR	SlopeHbT15	Cond	1.1235	1	371.5	0.289855	0.00301511
Risk	fNIR	SlopeHbT15	Session*Cond	2.4515	2	371.5	0.087558	0.0130259
Risk	fNIR	SlopeHbT16	Session	1.077	2	360.2	0.341712	0.00594446
Risk	fNIR	SlopeHbT16	Cond	3.6464	1	353.8	0.057001	0.0102012
Risk	fNIR	SlopeHbT16	Session*Cond	1.2797	2	353.7	0.279409	0.00718409
Risk	fNIR	Time2PeakHbT01	Session	5.4435	2	382.7	0.004666	0.027661
Risk	fNIR	Time2PeakHbT01	Cond	14.1519	1	380.3	0.000195	0.0358774
Risk	fNIR	Time2PeakHbT01	Session*Cond	0.5005	2	380.3	0.606603	0.00262522
Risk	fNIR	Time2PeakHbT02	Session	1.9891	2	381.4	0.138239	0.0103228
Risk	fNIR	Time2PeakHbT02	Cond	8.7707	1	378.9	0.003254	0.0226241
Risk	fNIR	Time2PeakHbT02	Session*Cond	0.2871	2	378.9	0.750634	0.00151315
Risk	fNIR	Time2PeakHbT03	Session	6.3604	2	382.1	0.001917	0.0322192
Risk	fNIR	Time2PeakHbT03	Cond	17.0955	1	379.8	4.4e-05	0.0430731
Risk	fNIR	Time2PeakHbT03	Session*Cond	0.7544	2	379.8	0.471009	0.0039569
Risk	fNIR	Time2PeakHbT04	Session	2.8082	2	374	0.061585	0.0147949
Risk	fNIR	Time2PeakHbT04	Cond	7.8029	1	371.2	0.005487	0.020588
Risk	fNIR	Time2PeakHbT04	Session*Cond	0.1214	2	371.2	0.885731	0.000653667
Risk	fNIR	Time2PeakHbT05	Session	4.2482	2	382.4	0.01497	0.0217357
Risk	fNIR	Time2PeakHbT05	Cond	14.9046	1	380.2	0.000133	0.0377232
Risk	fNIR	Time2PeakHbT05	Session*Cond	1.9893	2	380.2	0.138217	0.0103561
Risk	fNIR	Time2PeakHbT06	Session	4.7668	2	381	0.009021	0.0244117
Risk	fNIR	Time2PeakHbT06	Cond	9.1655	1	378.7	0.002635	0.0236306
Risk	fNIR	Time2PeakHbT06	Session*Cond	0.5489	2	378.7	0.578021	0.00289049
Risk	fNIR	Time2PeakHbT07	Session	1.8971	2	381.1	0.151412	0.00985777
Risk	fNIR	Time2PeakHbT07	Cond	12.5808	1	378.4	0.000439	0.0321775
Risk	fNIR	Time2PeakHbT07	Session*Cond	0.6056	2	378.4	0.5463	0.00319063
Risk	fNIR	Time2PeakHbT08	Session	2.9546	2	376.5	0.053311	0.0154526
Risk	fNIR	Time2PeakHbT08	Cond	9.0343	1	372.8	0.002829	0.0236603
Risk	fNIR	Time2PeakHbT08	Session*Cond	1.5256	2	372.8	0.218836	0.00811811
Risk	fNIR	Time2PeakHbT09	Session	6.446	2	381	0.001766	0.0327298
Risk	fNIR	Time2PeakHbT09	Cond	12.5167	1	378	0.000454	0.0320516
Risk	fNIR	Time2PeakHbT09	Session*Cond	1.3273	2	378	0.266414	0.00697378
Risk	fNIR	Time2PeakHbT10	Session	3.5678	2	378.7	0.029169	0.0184939
Risk	fNIR	Time2PeakHbT10	Cond	8.5434	1	376.1	0.003677	0.0222112
Risk	fNIR	Time2PeakHbT10	Session*Cond	0.4409	2	376.1	0.643797	0.0023391
Risk	fNIR	Time2PeakHbT11	Session	2.6036	2	381.5	0.075324	0.0134655
Risk	fNIR	Time2PeakHbT11	Cond	5.9214	1	379.2	0.015419	0.0153754
Risk	fNIR	Time2PeakHbT11	Session*Cond	0.5537	2	379.2	0.57526	0.00291185
Risk	fNIR	Time2PeakHbT12	Session	5.5316	2	382.2	0.004283	0.0281318
Risk	fNIR	Time2PeakHbT12	Cond	5.2535	1	379.9	0.022449	0.01364
Risk	fNIR	Time2PeakHbT12	Session*Cond	2.0066	2	379.9	0.135863	0.0104534
Risk	fNIR	Time2PeakHbT13	Session	6.542	2	381.9	0.001609	0.0331254
Risk	fNIR	Time2PeakHbT13	Cond	4.3164	1	379.1	0.038419	0.0112577
Risk	fNIR	Time2PeakHbT13	Session*Cond	0.2138	2	379.1	0.807643	0.00112666
Risk	fNIR	Time2PeakHbT14	Session	4.7763	2	380.1	0.008939	0.0245157
Risk	fNIR	Time2PeakHbT14	Cond	11.6258	1	377.1	0.000721	0.0299075
Risk	fNIR	Time2PeakHbT14	Session*Cond	0.0364	2	377.1	0.964226	0.000193015
Risk	fNIR	Time2PeakHbT15	Session	6.2026	2	381.8	0.002234	0.0314689
Risk	fNIR	Time2PeakHbT15	Cond	8.5573	1	379.5	0.003648	0.0220516
Risk	fNIR	Time2PeakHbT15	Session*Cond	0.6153	2	379.5	0.541037	0.00323221
Risk	fNIR	Time2PeakHbT16	Session	6.1307	2	380.1	0.002396	0.0312503
Risk	fNIR	Time2PeakHbT16	Cond	3.1753	1	377.2	0.075562	0.00834781
Risk	fNIR	Time2PeakHbT16	Session*Cond	1.8058	2	377.2	0.165756	0.00948395
Risk	fNIR	PeakHbT01	Session	13.9428	2	381.1	1e-06	0.0681824
Risk	fNIR	PeakHbT01	Cond	2.9585	1	380.1	0.086241	0.00772336
Risk	fNIR	PeakHbT01	Session*Cond	0.6297	2	380.1	0.533288	0.0033024
Risk	fNIR	PeakHbT02	Session	6.7041	2	380.6	0.001376	0.0340303
Risk	fNIR	PeakHbT02	Cond	1.3709	1	379.2	0.242387	0.00360222
Risk	fNIR	PeakHbT02	Session*Cond	3.0096	2	379.2	0.05049	0.0156254
Risk	fNIR	PeakHbT03	Session	10.6497	2	380.7	3.2e-05	0.0529837
Risk	fNIR	PeakHbT03	Cond	0.3608	1	379.5	0.548425	0.000949822
Risk	fNIR	PeakHbT03	Session*Cond	1.1508	2	379.5	0.31749	0.00602826
Risk	fNIR	PeakHbT04	Session	6.8428	2	373.6	0.001206	0.0353372
Risk	fNIR	PeakHbT04	Cond	2.7236	1	372.4	0.099717	0.00726054
Risk	fNIR	PeakHbT04	Session*Cond	0.4418	2	372.4	0.643203	0.0023671
Risk	fNIR	PeakHbT05	Session	9.3391	2	380.6	0.00011	0.0467799
Risk	fNIR	PeakHbT05	Cond	0.3145	1	379.2	0.575246	0.00082869
Risk	fNIR	PeakHbT05	Session*Cond	0.3822	2	379.2	0.6826	0.00201177
Risk	fNIR	PeakHbT06	Session	7.2535	2	380	0.00081	0.0367725
Risk	fNIR	PeakHbT06	Cond	1.8462	1	379	0.175036	0.00484763
Risk	fNIR	PeakHbT06	Session*Cond	0.3788	2	379	0.684932	0.00199496
Risk	fNIR	PeakHbT07	Session	7.1257	2	381.2	0.000916	0.0360383
Risk	fNIR	PeakHbT07	Cond	1.9621	1	380.1	0.162108	0.00513555
Risk	fNIR	PeakHbT07	Session*Cond	0.5035	2	380.1	0.604834	0.0026423
Risk	fNIR	PeakHbT08	Session	1.9495	2	373.8	0.143784	0.010323
Risk	fNIR	PeakHbT08	Cond	2.8453	1	372	0.092479	0.0075906
Risk	fNIR	PeakHbT08	Session*Cond	0.3042	2	372	0.737894	0.00163281
Risk	fNIR	PeakHbT09	Session	7.9472	2	380.9	0.000416	0.040057
Risk	fNIR	PeakHbT09	Cond	2.8065	1	380.1	0.094707	0.00732947
Risk	fNIR	PeakHbT09	Session*Cond	1.0474	2	380.1	0.351867	0.00548097
Risk	fNIR	PeakHbT10	Session	6.3484	2	376.3	0.001943	0.0326399
Risk	fNIR	PeakHbT10	Cond	3.4792	1	375.8	0.062925	0.00917319
Risk	fNIR	PeakHbT10	Session*Cond	0.2441	2	375.8	0.783527	0.00129741
Risk	fNIR	PeakHbT11	Session	8.4044	2	380.2	0.000268	0.0423386
Risk	fNIR	PeakHbT11	Cond	0.3815	1	379.3	0.537193	0.00100479
Risk	fNIR	PeakHbT11	Session*Cond	0.7205	2	379.3	0.487157	0.00378473
Risk	fNIR	PeakHbT12	Session	4.2891	2	381	0.014386	0.0220192
Risk	fNIR	PeakHbT12	Cond	0.1912	1	379.9	0.662161	0.000503037
Risk	fNIR	PeakHbT12	Session*Cond	0.6162	2	379.9	0.540549	0.00323352
Risk	fNIR	PeakHbT13	Session	10.7805	2	380.3	2.8e-05	0.0536529
Risk	fNIR	PeakHbT13	Cond	0.3726	1	379.4	0.541961	0.000981113
Risk	fNIR	PeakHbT13	Session*Cond	0.6671	2	379.4	0.513799	0.00350428
Risk	fNIR	PeakHbT14	Session	6.7773	2	378.9	0.001283	0.034538
Risk	fNIR	PeakHbT14	Cond	1.0664	1	378	0.302411	0.00281323
Risk	fNIR	PeakHbT14	Session*Cond	0.1244	2	378	0.883051	0.000657768
Risk	fNIR	PeakHbT15	Session	11.3791	2	380.9	1.6e-05	0.0563799
Risk	fNIR	PeakHbT15	Cond	0.0419	1	379.8	0.837853	0.000110309
Risk	fNIR	PeakHbT15	Session*Cond	0.6557	2	379.8	0.519643	0.00344099
Risk	fNIR	PeakHbT16	Session	10.5111	2	379	3.6e-05	0.0525526
Risk	fNIR	PeakHbT16	Cond	0.1889	1	378.1	0.664107	0.000499354
Risk	fNIR	PeakHbT16	Session*Cond	1.3696	2	378.1	0.255457	0.00719254
Risk	fNIR	SumHbT01	Session	1.4787	2	372.6	0.229267	0.0078747
Risk	fNIR	SumHbT01	Cond	0.0001	1	367.1	0.992186	2.72405e-07
Risk	fNIR	SumHbT01	Session*Cond	0.475	2	367.2	0.622251	0.00258047
Risk	fNIR	SumHbT02	Session	0.9347	2	371.7	0.393609	0.00500416
Risk	fNIR	SumHbT02	Cond	2.3423	1	368.7	0.126761	0.00631276
Risk	fNIR	SumHbT02	Session*Cond	0.2804	2	369.3	0.755646	0.00151625
Risk	fNIR	SumHbT03	Session	1.0367	2	372.7	0.355632	0.00553241
Risk	fNIR	SumHbT03	Cond	0.0966	1	369.4	0.756115	0.000261437
Risk	fNIR	SumHbT03	Session*Cond	1.4363	2	369.3	0.239137	0.00771846
Risk	fNIR	SumHbT04	Session	1.4687	2	339.3	0.231691	0.00858293
Risk	fNIR	SumHbT04	Cond	0.0432	1	333.2	0.835536	0.000129635
Risk	fNIR	SumHbT04	Session*Cond	1.2257	2	332.1	0.294881	0.00732742
Risk	fNIR	SumHbT05	Session	2.4603	2	372.1	0.086797	0.0130513
Risk	fNIR	SumHbT05	Cond	0.0497	1	369.6	0.823771	0.000134452
Risk	fNIR	SumHbT05	Session*Cond	3.2283	2	369.6	0.040747	0.0171692
Risk	fNIR	SumHbT06	Session	2.796	2	355.9	0.062393	0.0154692
Risk	fNIR	SumHbT06	Cond	0.2687	1	349.7	0.604562	0.000767783
Risk	fNIR	SumHbT06	Session*Cond	0.0549	2	348.6	0.946597	0.000314875
Risk	fNIR	SumHbT07	Session	0.5288	2	373.4	0.589747	0.00282435
Risk	fNIR	SumHbT07	Cond	0.1213	1	370.5	0.727793	0.000327288
Risk	fNIR	SumHbT07	Session*Cond	1.7387	2	370.5	0.177182	0.00929842
Risk	fNIR	SumHbT08	Session	2.2549	2	324.9	0.106528	0.0136905
Risk	fNIR	SumHbT08	Cond	0.2541	1	317.4	0.614576	0.000799927
Risk	fNIR	SumHbT08	Session*Cond	0.2085	2	317.9	0.811905	0.00131001
Risk	fNIR	SumHbT09	Session	0.4051	2	373.5	0.667189	0.00216451
Risk	fNIR	SumHbT09	Cond	0.0348	1	370.3	0.852109	9.3969e-05
Risk	fNIR	SumHbT09	Session*Cond	2.138	2	370.2	0.119339	0.0114186
Risk	fNIR	SumHbT10	Session	0.2974	2	335.2	0.742972	0.00177132
Risk	fNIR	SumHbT10	Cond	1.8232	1	330.8	0.17786	0.00548128
Risk	fNIR	SumHbT10	Session*Cond	2.884	2	329.9	0.057324	0.0171836
Risk	fNIR	SumHbT11	Session	4.3222	2	372.1	0.013943	0.0227039
Risk	fNIR	SumHbT11	Cond	0.0033	1	369.2	0.954562	8.93816e-06
Risk	fNIR	SumHbT11	Session*Cond	2.216	2	369.2	0.110492	0.0118619
Risk	fNIR	SumHbT12	Session	0.5895	2	356.6	0.55517	0.00329533
Risk	fNIR	SumHbT12	Cond	0.7231	1	358.4	0.395687	0.00201352
Risk	fNIR	SumHbT12	Session*Cond	1.5997	2	354.8	0.203416	0.00893689
Risk	fNIR	SumHbT13	Session	1.086	2	370.3	0.338644	0.00583131
Risk	fNIR	SumHbT13	Cond	0.2798	1	367	0.597164	0.000761817
Risk	fNIR	SumHbT13	Session*Cond	1.9299	2	367.2	0.146635	0.0104021
Risk	fNIR	SumHbT14	Session	1.9282	2	336.3	0.147014	0.0113371
Risk	fNIR	SumHbT14	Cond	1.125	1	322.5	0.289639	0.00347625
Risk	fNIR	SumHbT14	Session*Cond	2.9237	2	322.8	0.055157	0.0177923
Risk	fNIR	SumHbT15	Session	0.6498	2	374.5	0.52276	0.00345823
Risk	fNIR	SumHbT15	Cond	1.589	1	370	0.208258	0.00427623
Risk	fNIR	SumHbT15	Session*Cond	0.9809	2	370	0.375962	0.0052742
Risk	fNIR	SumHbT16	Session	0.473	2	362.7	0.623491	0.00260143
Risk	fNIR	SumHbT16	Cond	0.0277	1	355.8	0.867802	7.78467e-05
Risk	fNIR	SumHbT16	Session*Cond	0.8186	2	355.6	0.441878	0.00458295
SA	Performance	SA_Accuracy	Session	1.2715	2	248	0.28223	0.01015
SA	Performance	SA_Accuracy	Cond	6.1722	1	248	0.013638	0.0242835
SA	Performance	SA_Accuracy	Session*Cond	0.6777	2	248	0.508717	0.00543562
SA	Performance	SA_meanRT	Session	5.9106	2	248	0.003107	0.0454974
SA	Performance	SA_meanRT	Cond	5.3017	1	248	0.022133	0.0209304
SA	Performance	SA_meanRT	Session*Cond	3.6441	2	248	0.027555	0.0285489
SA	Performance	SA_stdRT	Session	1.799	2	177.5	0.168468	0.0198677
SA	Performance	SA_stdRT	Cond	36.829	1	177.5	0	0.171834
SA	Performance	SA_stdRT	Session*Cond	0.5572	2	177.5	0.573799	0.00623914
SA	ECG	ECG_heartRate	Session	0.2813	2	225.8	0.755103	0.00248539
SA	ECG	ECG_heartRate	Cond	1.3089	1	224.1	0.253819	0.00580678
SA	ECG	ECG_heartRate	Session*Cond	0.1969	2	224.1	0.821412	0.00175417
SA	ECG	ECG_sdISI	Session	4.9016	2	226.8	0.008241	0.0414331
SA	ECG	ECG_sdISI	Cond	0.6408	1	223.4	0.424264	0.00286019
SA	ECG	ECG_sdISI	Session*Cond	0.6738	2	223.4	0.510776	0.00599606
SA	ECG	ECG_rmsISI	Session	3.77	2	224.7	0.024524	0.0324664
SA	ECG	ECG_rmsISI	Cond	2.605	1	224	0.107933	0.0114958
SA	ECG	ECG_rmsISI	Session*Cond	0.1653	2	224	0.847736	0.00147372
SA	ECG	ECG_LFabs	Session	1.8903	2	224.7	0.153426	0.0165467
SA	ECG	ECG_LFabs	Cond	2.4564	1	224	0.118455	0.0108471
SA	ECG	ECG_LFabs	Session*Cond	0.4843	2	224	0.616788	0.00430549
SA	ECG	ECG_HFabs	Session	2.7948	2	4	0.173986	0.582881
SA	ECG	ECG_HFabs	Cond	3.0838	1	4	0.15392	0.435331
SA	ECG	ECG_HFabs	Session*Cond	1.4726	2	4	0.331713	0.424063
SA	ECG	ECG_LFrel	Session	2.8358	2	4	0.171052	0.586418
SA	ECG	ECG_LFrel	Cond	7.3079	1	4	0.053909	0.646265
SA	ECG	ECG_LFrel	Session*Cond	0.1203	2	4	0.889778	0.0567373
SA	ECG	ECG_HFrel	Session	2.8358	2	4	0.171052	0.586418
SA	ECG	ECG_HFrel	Cond	7.3079	1	4	0.053909	0.646265
SA	ECG	ECG_HFrel	Session*Cond	0.1203	2	4	0.889778	0.0567373
SA	ECG	ECG_LFHFratio	Session	3.7956	2	226.7	0.023909	0.0324007
SA	ECG	ECG_LFHFratio	Cond	1.0476	1	222.4	0.307167	0.00468835
SA	ECG	ECG_LFHFratio	Session*Cond	0.1281	2	222.4	0.879806	0.00115065
SA	EOG	EOG_vPeak	Session	9.5132	2	4	0.030176	0.826286
SA	EOG	EOG_vPeak	Cond	0.3477	1	4	0.587122	0.0799733
SA	EOG	EOG_vPeak	Session*Cond	0.453	2	4	0.664784	0.184672
SA	EOG	EOG_Duration	Session	2.8526	2	229.5	0.059744	0.0242563
SA	EOG	EOG_Duration	Cond	1.3307	1	220.1	0.249925	0.00600956
SA	EOG	EOG_Duration	Session*Cond	0.5465	2	220.1	0.579742	0.00494139
SA	EOG	EOG_Amplitude	Session	3.527	2	222.4	0.031049	0.0307425
SA	EOG	EOG_Amplitude	Cond	0.33	1	218.9	0.566229	0.00150527
SA	EOG	EOG_Amplitude	Session*Cond	0.5695	2	218.9	0.566631	0.00517636
SA	PPG	PPG_heartRate	Session	4.4725	2	219.2	0.01248	0.0392075
SA	PPG	PPG_heartRate	Cond	0.2802	1	218	0.597077	0.00128367
SA	PPG	PPG_heartRate	Session*Cond	1.5355	2	218	0.217662	0.0138915
SA	PPG	PPG_aveWidth	Session	5.6886	2	220.7	0.0039	0.0490233
SA	PPG	PPG_aveWidth	Cond	0.8698	1	218.2	0.352047	0.00397042
SA	PPG	PPG_aveWidth	Session*Cond	0.5002	2	218.2	0.607076	0.00456386
SA	PPG	PPG_avePeak	Session	7.3064	2	221.8	0.000845	0.0618105
SA	PPG	PPG_avePeak	Cond	0.0393	1	218.3	0.843068	0.000179995
SA	PPG	PPG_avePeak	Session*Cond	0.242	2	218.3	0.785286	0.00221223
SA	PPG	PPG_sdISI	Session	7.7029	2	222.6	0.000583	0.0647287
SA	PPG	PPG_sdISI	Cond	0.3131	1	218.1	0.576361	0.00143352
SA	PPG	PPG_sdISI	Session*Cond	3.5776	2	218.1	0.029594	0.0317649
SA	PPG	PPG_rmsISI	Session	4.8538	2	220.5	0.008652	0.0421689
SA	PPG	PPG_rmsISI	Cond	0.0178	1	218	0.893928	8.16447e-05
SA	PPG	PPG_rmsISI	Session*Cond	2.8606	2	218	0.059387	0.0255729
SA	PPG	PPG_LFabs	Session	0	2	4	1	0
SA	PPG	PPG_LFabs	Cond	0	1	4	1	0
SA	PPG	PPG_LFabs	Session*Cond	0	2	4	1	0
SA	PPG	PPG_HFabs	Session	0	2	4	1	0
SA	PPG	PPG_HFabs	Cond	0	1	4	1	0
SA	PPG	PPG_HFabs	Session*Cond	0	2	4	1	0
SA	PPG	PPG_LFrel	Session	1.6318	2	4	0.303269	0.449309
SA	PPG	PPG_LFrel	Cond	1.7753	1	4	0.253568	0.307395
SA	PPG	PPG_LFrel	Session*Cond	1.7893	2	4	0.278575	0.472198
SA	PPG	PPG_HFrel	Session	1.6318	2	4	0.303269	0.449309
SA	PPG	PPG_HFrel	Cond	1.7753	1	4	0.253568	0.307395
SA	PPG	PPG_HFrel	Session*Cond	1.7893	2	4	0.278575	0.472198
SA	PPG	PPG_LFHFratio	Session	0.9962	2	234.4	0.370856	0.00842836
SA	PPG	PPG_LFHFratio	Cond	0.9797	1	222.8	0.323341	0.00437797
SA	PPG	PPG_LFHFratio	Session*Cond	0.6916	2	222.8	0.501865	0.00616995
SA	EEG	Delta01_AFF3	Session	0.9524	2	146.4	0.388178	0.0128438
SA	EEG	Delta01_AFF3	Cond	0.0014	1	134.3	0.970097	1.04243e-05
SA	EEG	Delta01_AFF3	Session*Cond	0.0621	2	134.3	0.939809	0.000923941
SA	EEG	Delta02_AFF1	Session	0.0203	2	152.6	0.979926	0.000265984
SA	EEG	Delta02_AFF1	Cond	0.0637	1	144.2	0.801087	0.000441553
SA	EEG	Delta02_AFF1	Session*Cond	0.0366	2	144.2	0.964037	0.000507371
SA	EEG	Delta03_AFF2	Session	0.0557	2	152	0.945841	0.000732358
SA	EEG	Delta03_AFF2	Cond	0.2373	1	143.9	0.626929	0.00164635
SA	EEG	Delta03_AFF2	Session*Cond	0.0084	2	143.9	0.991629	0.000116734
SA	EEG	Delta04_AFF4	Session	0.5569	2	155.9	0.574119	0.00709364
SA	EEG	Delta04_AFF4	Cond	0.1131	1	150.4	0.737154	0.00075143
SA	EEG	Delta04_AFF4	Session*Cond	0.1187	2	150.4	0.888196	0.00157597
SA	EEG	Delta05_FFC5h	Session	3.7676	2	131.4	0.025642	0.0542354
SA	EEG	Delta05_FFC5h	Cond	0.0565	1	126.7	0.812557	0.000445737
SA	EEG	Delta05_FFC5h	Session*Cond	0.5516	2	126.7	0.577423	0.00863202
SA	EEG	Delta06_FFC3h	Session	3.053	2	158.2	0.050009	0.0371624
SA	EEG	Delta06_FFC3h	Cond	0.0291	1	152.9	0.864741	0.000190284
SA	EEG	Delta06_FFC3h	Session*Cond	0.0143	2	152.9	0.985769	0.000187015
SA	EEG	Delta07_FFCz	Session	0.5161	2	156.4	0.597886	0.00655647
SA	EEG	Delta07_FFCz	Cond	0.1232	1	148.9	0.72604	0.000826717
SA	EEG	Delta07_FFCz	Session*Cond	0.0806	2	148.9	0.922617	0.00108144
SA	EEG	Delta08_FFC4h	Session	0.0822	2	147.2	0.921108	0.0011156
SA	EEG	Delta08_FFC4h	Cond	0.012	1	141.1	0.913073	8.50388e-05
SA	EEG	Delta08_FFC4h	Session*Cond	0.0376	2	141.1	0.963095	0.000532671
SA	EEG	Delta09_FFC6h	Session	4.5119	2	144.9	0.012563	0.0586251
[truncated: 9,497 more rows]
